# Supplementary material for: Glycine: The missing link between carbohydrate and xenobiotic metabolism in the maturing human hepatocyte
Source: iScience. 2026 May 28;29(6):116113. doi: 10.1016/j.isci.2026.116113 (PMC13233763; doi:10.1016/j.isci.2026.116113)
Supplement: Data S1. Contains data related to each Figure in the main article [file mmc2.xlsx]

## Sheet: Figure1-LC-MS-metabolomics
Figure1, Figure S3	Cell models incubated with different carbon sources-HepG2, mHepG2, day 22 HLCs, and day 44 HLCs for 2 h with either 5 or 20 mM glutamine, lactate, pyruvate, glucose, or glycine (N=3). Measured by LC-MS
	Data already normalized (as ratio to the control condition; cells incubated with HBSS)
Metabolites	model	extract_glucose5mM_1	extract_glucose5mM_2	extract_glucose5mM_3	extract_glucose20mM_1	extract_glucose20mM_2	extract_glucose20mM_3	extract_glutamine5mM_1	extract_glutamine5mM_2	extract_glutamine5mM_3	extract_glutamine20mM_1	extract_glutamine20mM_2	extract_glutamine20mM_3	extract_glycine5mM_1	extract_glycine5mM_2	extract_glycine5mM_3	extract_glycine20mM_1	extract_glycine20mM_2	extract_glycine20mM_3	extract_lactate5mM_1	extract_lactate5mM_2	extract_lactate5mM_3	extract_lactate20mM_1	extract_lactate20mM_2	extract_lactate20mM_3	extract_pyruvate5mM_1	extract_pyruvate5mM_2	extract_pyruvate5mM_3	extract_pyruvate20mM_1	extract_pyruvate20mM_2	extract_pyruvate20mM_3
(iso)leucine	HLCs44	0.707939	0.692644	0.908958	0.790969	0.142025	1.29352	4.8638	5.53897	3.19446	1.45084	2.52367	2.0823	0.360524	0.609614	0.622724	2.63948	1.36781	1.02258	0.598689	0.589949	0.957028	1.93154	1.24326	2.32484	0.760379	0.277495	0.2622	0.23161	0.22724	0.242535
ADP	HLCs44	1.18354	1.087	0.786986	1.35189	0.299119	2.18035	2.30376	2.85451	1.58434	0.750084	1.5529	1.93764	0.335687	0.907726	0.90951	3.75778	3.7619	2.1711	0.772381	0.771489	1.153	2.53276	1.97109	2.24378	1.92694	0.669256	1.06949	0.914638	1.52915	1.44465
aminobutyric-acid	HLCs44	0.863166	0.778043	0.852029	0.920843	0.404932	1.19252	2.81384	2.91965	2.56802	1.40573	2.10422	2.13604	0.60183	0.869531	1.01631	1.73946	1.35561	1.33771	0.86078	0.663882	1.12132	1.66269	1.37987	1.34487	0.631265	0.428401	0.434765	0.291567	0.278839	0.291567
AMP	HLCs44	0.465725	0.409969	0.517958	0.409604	0.087703	0.550512	0.571162	0.365146	0.380087	0.360651	0.714014	1.02292	0.210511	0.263352	0.320444	3.53411	1.99846	2.5067	0.346074	0.60311	0.465117	3.2455	2.41997	1.83338	0.980645	0.396485	0.423817	0.337328	0.321173	0.331376
arginine	HLCs44	0.558093	0.527871	0.676964	0.566152	0.159167	0.892545	1.19678	1.09604	0.632639	0.511753	0.711216	0.568167	0.413029	0.572196	0.606447	1.2552	0.749496	0.731363	0.473472	0.622565	0.882471	1.21692	0.824043	1.73875	1.30154	0.646743	0.699127	0.725319	0.644728	0.604433
asparagine	HLCs44	0.791246	0.777778	0.858586	0.902357	0.259259	1.22896	2.46465	2.48485	2.04377	0.969697	1.6936	1.51515	0.424242	0.666667	0.69697	1.79125	0.912458	0.861953	0.774411	0.656566	1.0404	1.89562	1.51852	1.78114	1.61616	0.952862	0.909091	1.26599	1.2963	1.22559
aspartate	HLCs44	0.745763	0.610169	0.677966	0.689266	0.418079	0.858757	8.10169	7.81356	6.64407	6.87571	7.27119	7.58192	0.644068	0.745763	0.819209	2.76271	1.51977	1.44633	0.717514	0.564972	0.774011	0.99435	0.836158	1.06215	3.40113	1.79661	2.0226	1.41808	1.32203	1.45198
ATP	HLCs44	1.9417	1.61985	0.764293	2.31056	0.459486	5.25498	4.04443	6.02213	2.40002	0.994989	1.32732	1.78109	0.544078	1.70148	1.16057	2.43591	3.68849	1.85743	1.08117	0.942794	1.52668	2.3961	2.22777	1.81719	2.80636	0.653021	1.68147	1.39381	3.32704	2.66883
CDP	HLCs44	1.02128	1.00988	0.745441	1.26064	0.303191	1.8465	2.20441	2.69453	1.46353	0.754559	1.53419	1.67097	0.355623	0.909574	0.900456	3.12766	3.03875	1.77812	0.772796	0.87766	1.20137	2.45289	2.19301	2.03116	1.74164	0.68617	0.93921	0.754559	1.20365	1.16945
citrate	HLCs44	1.55172	1.39411	0.693503	1.69513	0.374279	1.89048	3.49993	4.75196	2.96715	0.742341	1.50599	1.99926	0.516353	1.5242	1.33595	1.99482	3.17449	2.32781	2.02102	0.593607	2.70653	6.13053	4.28622	4.11706	16.5739	9.87065	11.7429	11.782	15.6389	14.6333
CMP	HLCs44	1.70642	1.6042	1.49233	1.76491	0.449177	2.49915	3.03464	2.86542	2.15843	0.980693	1.86258	2.0619	0.789324	1.27995	1.31289	2.85179	2.26405	1.60988	1.3021	1.45429	1.56786	1.87961	1.84327	2.06587	1.81545	1.12663	1.2845	0.896082	1.28393	1.23793
creatine	HLCs44	0.849553	0.865334	1.11678	0.742767	0.119411	1.18464	6.09258	6.0889	5.22146	1.49185	4.36718	4.79221	0.591268	0.778012	1.03209	3.36928	2.27722	2.36402	0.517096	0.434508	0.841662	1.17517	1.29721	1.77275	1.12678	0.645976	0.848501	0.640715	0.917938	1.06365
creatinine	HLCs44	0.860294	0.904412	1.16912	1.32353	0.264706	1.27941	11.7353	9.61765	9.22059	2.25	5.77941	6.08824	1.10294	2.11765	2.02941	3.11029	2.31618	1.89706	1.34559	0.948529	1.80882	1.38971	1.34559	1.94118	1.58824	0.970588	0.683824	1.45588	1.30147	1.41176
CTP	HLCs44	1.79753	1.52593	0.859259	2.48148	0.597531	4.30123	3.91605	6.48148	2.54321	1.17037	1.42963	1.72346	0.604938	1.75309	1.44691	2.13333	3.24198	1.68395	1.17037	1.05185	1.8	2.2	2.20247	1.98765	2.59259	0.792593	1.59753	1.22716	2.71605	2.45679
FAD	HLCs44	0.878313	1.00843	0.83494	1.55422	0.401205	1.93373	3.08313	4.21084	2.78313	0.509639	1.23253	1.98072	0.43012	1.26867	1.4241	2.89518	2.75783	2.36024	0.784337	0.480723	1.17831	1.54337	1.37711	1.46747	1.65181	0.845783	1.08795	1.12771	1.61205	1.34819
fructose-1,6-bisphosphate	HLCs44	3.26605	3.65115	3.25429	6.06026	2.8927	6.77462	0.915728	0.877511	0.795198	0.293974	0.66291	0.764331	0.917197	0.686428	0.965703	1.22881	0.839294	0.934836	0.643802	0.729054	1.06124	1.02597	0.770211	0.673199	1.43312	1.17295	1.36992	2.39588	1.7124	1.67859
fumarate	HLCs44	1.17234	0.828211	0.696487	1.97091	0.311196	1.7124	4.04391	4.07025	3.45939	0.871021	1.65971	2.06476	0.426454	1.05379	1.01427	1.68112	2.34962	1.86883	0.994512	0.370472	1.61526	3.764	3.12349	2.51262	8.77278	6.34248	6.49396	12.2124	13.4621	14.1438
G6P	HLCs44	3.65867	3.50923	3.5286	4.02399	1.30627	5.34133	1.24815	1.19834	0.954797	0.489852	0.857934	0.954797	0.838561	1.36993	1.26753	1.3893	1.14022	1.10148	0.954797	0.633764	0.835793	1.08487	0.910517	0.904982	1.48063	1.05996	1.10148	1.75185	1.80443	1.72694
GDP	HLCs44	0.716222	0.606034	0.829034	0.85986	0.356143	0.87101	1.04416	0.840184	0.741146	0.430258	0.968736	0.930039	0.438129	0.611281	0.825098	2.25098	1.51968	1.85155	0.522081	0.599475	0.938566	2.06996	1.56231	1.54066	1.15042	0.861172	0.771972	0.887407	0.865107	0.972016
glutamate	HLCs44	0.845865	0.748943	0.827185	0.901903	0.409892	1.15919	2.80157	2.84563	2.50764	1.38299	2.19749	2.06602	0.600211	0.877937	1.00552	1.66706	1.32343	1.30228	0.823661	0.671405	1.11795	1.52185	1.32448	1.29135	0.745771	0.461349	0.4543	0.584704	0.491306	0.519854
glutamine	HLCs44	0.499224	0.418193	0.798199	1.12139	0.186278	2.54362	126.603	124.091	102.487	130.027	145.989	153.583	0.298044	0.746973	0.783297	8.01459	3.7004	3.35486	0.473145	0.381869	1.02639	2.56225	2.45048	3.79261	0.488979	0.210494	0.236572	0.371624	0.475939	0.753493
glycerol-phosphate	HLCs44	3.74838	4.41912	3.37527	10.3879	1.99065	12.2038	3.22106	5.23005	2.94069	0.686916	0.916607	1.60784	0.739756	1.36413	1.11287	1.47412	2.37994	1.44932	2.20417	1.37491	3.2394	7.66068	6.76779	8.27965	0.551042	0.413012	1.04925	1.07081	1.42775	0.8422
glycine	HLCs44	0.860963	0.871658	0.935829	0.967914	0.294118	1.41176	3.93048	4.29947	3.03209	1.52406	2.83957	2.73262	0.802139	1.15508	1.28342	4.3369	2.93048	2.74332	0.818182	0.705882	1.15508	2.05882	1.83957	2.19786	1.48663	0.860963	0.898396	1.21925	1.40107	1.26738
GMP	HLCs44	0.314759	0.230769	0.342484	0.288665	0.0684969	0.253602	0.339223	0.251155	0.178581	0.293558	0.766513	0.83501	0.162272	0.154933	0.206306	3.31068	1.41886	1.74341	0.172058	0.197336	0.216907	1.40337	0.892906	0.905953	0.54716	0.262571	0.235662	0.179397	0.243001	0.213645
GSH	HLCs44	1.67201	1.53226	1.17259	1.99275	0.716215	3.22036	1.12869	3.26696	1.79204	0.590287	0.869958	1.09523	0.706576	1.76091	1.86228	2.27132	3.91361	0.768466	1.65261	1.73758	2.00141	0.932093	1.48572	1.87923	0.713084	0.399337	0.588629	0.27875	0.45699	0.454657
GSSG	HLCs44	1.00817	0.956685	1.07353	1.95435	0.58864	2.82713	7.74919	3.54844	3.48593	0.554403	1.55181	1.72611	0.418234	1.20633	1.34989	5.81053	3.59707	5.08417	1.06808	0.971858	1.96109	4.82661	3.59318	3.13889	0.861108	0.467384	0.640514	0.474387	0.509532	0.566853
GTP	HLCs44	2.14493	1.92754	1.0778	2.98856	0.602593	5.2029	3.22426	4.8833	2.06636	0.96415	1.36537	1.72921	0.534706	1.71777	1.40732	1.74905	3.045	1.55606	1.13425	1.13577	1.80168	2.29977	2.36079	2.1312	2.33105	0.787948	1.59268	1.28757	2.59954	2.47979
histidine	HLCs44	0.83429	0.824165	1.02666	0.792778	0.177185	1.20283	2.25481	2.6274	1.60985	0.490044	0.947688	0.714816	0.459669	0.656092	0.755316	1.68579	0.9649	0.880864	0.703679	0.747216	1.13095	1.36078	1.19271	2.00776	1.28586	0.948701	0.907189	0.863652	0.892001	0.949713
IMP	HLCs44	0.165254	0.162076	0.157309	0.233581	0.0381356	0.235169	0.201801	0.222458	0.114407	0.150953	0.800847	1.12659	0.0349576	0.0413136	0.0429025	2.08157	0.761123	0.595869	0.0794492	0.0762712	0.0889831	0.462394	0.346398	0.317797	0.238347	0.0778602	0.09375	0.0492585	0.0572034	0.0651483
lactate	HLCs44	3.89641	3.98008	2.96414	5.96813	1.40637	5.71315	3.23506	4.23108	2.26295	0.454183	0.992032	1.68924	0.605578	1.46614	1.12749	2.32669	2.98008	1.88048	12.8088	6.93227	9.94821	64.5618	47.9323	47.0398	2.15936	1.01594	1.49004	0.864542	1.06375	1.00797
lysine	HLCs44	0.738758	0.568522	0.61349	0.722698	0.237687	1.31692	5.08458	6.37901	2.8394	2.32227	3.09636	2.58244	0.372591	0.66167	0.722698	2.75268	1.65096	1.09208	0.465739	0.497859	0.88651	1.57388	0.90257	2.18415	1.66702	0.536403	0.93469	0.732334	1.06638	0.889722
malate	HLCs44	1.16518	0.802735	0.764335	1.93319	0.344029	1.50868	4.06049	3.5939	3.13204	0.89374	1.62546	2.14834	0.487112	0.992635	0.96686	1.61862	2.16307	1.81168	0.938979	0.40768	1.55918	3.44924	2.83219	2.32036	8.77801	5.70437	6.02788	11.5918	12.7791	13.7417
methionine	HLCs44	0.733333	0.666667	0.922222	0.844444	0.155556	1.2	4.22222	5.02222	3.22222	0.755556	1.91111	1.62222	0.333333	0.633333	0.7	3.07778	1.64444	1.24444	0.744444	0.655556	1.12222	1.95556	1.45556	2.48889	1.14444	0.655556	0.6	0.744444	0.8	0.844444
n-acetyl aspartate	HLCs44	1.29342	1.13133	0.753616	1.28077	1.1481	0.991953	1.73762	1.5945	1.39774	1.43654	0.992049	1.17502	0.734649	1.22799	1.09943	1.64987	1.97576	1.77728	1.06064	0.679663	1.34697	0.859374	1.06073	1.05029	0.994923	0.862247	1.07884	0.795	0.725165	0.808219
NAD	HLCs44	0.830204	0.882297	0.945942	1.21655	0.39813	1.69694	2.23179	2.22825	1.76884	0.538147	1.1522	1.24318	0.765616	1.1595	1.35232	3.04337	2.14127	2.15471	0.787774	0.744637	1.11896	1.75257	1.53948	1.44331	1.4261	0.880883	0.912941	1.33983	1.35374	1.41809
NADP	HLCs44	0.566893	0.419501	0.44898	1.01361	0.274376	1.61451	2.09751	2.37642	1.19955	0.437642	1.02041	0.984127	0.340136	0.648526	0.637188	3.55556	2.40136	1.678	0.414966	0.312925	0.603175	1.70068	1.37415	0.959184	1.05669	0.344671	0.526077	0.884354	1.05669	1.16327
pantothenic acid	HLCs44	0.577345	0.595615	0.906212	1.82704	0.186358	2.87942	13.1985	19.7467	9.63216	1.33009	4.73203	5.00974	0.412911	0.825822	0.869671	12.2996	7.23143	5.4592	0.464068	0.354446	0.855055	2.01705	1.43605	2.08283	1.76127	0.661389	0.478685	1.16565	1.42509	1.50183
phenylalanine	HLCs44	0.595794	0.639603	0.788551	0.660631	0.126168	1.03213	3.32418	3.79381	2.08353	0.75	1.44568	1.32477	0.29965	0.543224	0.569509	2.16063	1.17056	0.874416	0.534463	0.529206	0.948014	1.56133	1.27395	1.90129	1.16005	0.616822	0.530958	0.658879	0.767523	0.757009
phosphocholine	HLCs44	0.307699	0.314051	0.329042	0.636233	0.104938	1.16829	6.40501	6.75362	3.95079	0.99297	2.09825	2.13382	0.322182	0.68019	0.725163	5.37164	3.31913	2.68468	0.576268	0.353943	0.806217	2.89455	1.85331	1.5982	1.27806	0.584399	0.51173	1.11569	0.971627	1.04353
phosphocreatine	HLCs44	1.83333	1.22222	0.888889	2.72222	0.5	2.5	21.5556	23.2778	20.5	3.44444	4.66667	3.72222	2.11111	6	5.61111	0.222222	0.777778	0.611111	3.77778	2.11111	3.72222	1.22222	1.16667	1.33333	2.27778	1.44444	1.77778	4.66667	4.27778	4.38889
proline	HLCs44	0.943726	0.843467	1.17594	1.09767	0.256145	1.43661	7.0608	7.2652	6.66688	2.90103	6.84929	6.26197	0.535576	0.89392	1.05045	2.74515	1.47736	1.30595	0.915265	0.756792	1.37775	2.35834	1.93855	2.48577	1.21151	0.877102	0.752264	1.12807	0.957956	0.956662
pyruvate	HLCs44	0.692564	0.529412	0.602664	2.73696	0.249723	2.18424	4.13541	3.87902	3.06659	0.432852	0.982242	1.92453	0.526082	1.10877	0.932297	2.90011	3.77913	2.81687	0.486127	0.223085	1.13541	2.9667	2.49723	2.17425	4.08213	2.63374	2.62042	8.15427	7.10544	8.44728
SAM	HLCs44	0.631479	0.624411	0.853298	2.15105	0.24846	3.97128	5.68494	3.26749	1.9575	0.135919	0.407485	0.560529	0.676604	1.10312	1.1863	6.10384	3.51432	4.25915	0.828833	0.945723	1.45243	5.01024	3.55835	2.72544	1.35565	0.668992	0.586626	1.33336	1.1235	1.14362
sedoheptulose-7-phosphate	HLCs44	0.933333	0.860131	0.887582	1.56209	0.333333	1.85621	0.654902	0.760784	0.746405	0.315033	0.810458	0.998693	0.453595	0.745098	0.937255	2.71765	1.74379	1.58431	0.543791	0.402614	0.631373	0.938562	0.947712	0.985621	2.67582	1.75033	1.73595	1.71503	1.95556	1.89804
serine	HLCs44	0.604712	0.581152	0.722513	0.942408	0.164921	1.52356	4.42932	5.41099	3.12565	0.526178	1.74346	2.01047	0.282723	0.604712	0.691099	5.01047	2.67016	2.25393	0.486911	0.361257	0.769634	1.88482	1.64921	2.08115	1.88482	0.895288	0.942408	1.55497	1.75916	1.7199
succinate	HLCs44	0.707167	0.656775	0.774356	1.90146	0.37458	1.99384	2.92441	3.32755	2.34994	0.547592	1.03975	1.69149	0.824748	1.17749	1.02464	1.93337	2.69597	2.06775	0.675252	0.56439	1.08175	2.51456	1.86114	1.82251	1.60582	0.871781	0.854983	1.63606	1.91321	1.70325
threonine	HLCs44	0.634518	0.695431	0.827411	0.786802	0.147208	1.27411	1.96447	2.1269	1.25888	0.243655	0.558376	0.497462	0.304569	0.401015	0.558376	1.56345	0.812183	0.77665	0.568528	0.588832	1.11675	1.98477	1.72081	2.3401	1.6802	1.07614	1.0203	1.40102	1.50254	1.5533
tyrosine	HLCs44	0.848185	0.69967	0.765677	0.633663	0.280528	0.986799	3.0066	3.62376	1.9802	0.877888	1.52145	1.44884	0.287129	0.521452	0.570957	2.13201	1.07921	0.818482	0.594059	0.521452	0.881188	1.37954	1	1.65017	1.19472	0.590759	0.966997	0.60066	0.881188	0.716172
UDP	HLCs44	1.68009	1.51078	1.15119	1.59145	0.381168	2.0199	2.51719	2.84044	1.81099	0.689944	1.4703	1.63311	0.595686	1.10834	1.16005	2.25717	2.45986	1.60327	1.10125	0.898552	1.44312	2.13868	1.97882	1.86241	2.01192	1.05457	1.42716	1.30306	1.70462	1.52822
UDP-Glc	HLCs44	1.15431	1.02895	1.1824	0.944877	0.349381	0.929805	1.37319	1.28603	1.19971	0.508575	1.02314	0.984888	0.888463	1.08948	1.31369	1.54098	1.2666	1.37385	0.845789	0.708991	1.13948	1.35878	1.13167	1.13113	1.47276	1.24977	1.09959	1.30267	1.16484	1.09475
UDP-GlcNAc	HLCs44	1.2207	1.11308	1.18075	0.886271	0.355163	0.903021	0.909179	0.925145	0.97422	0.713022	1.1135	0.96684	1.07784	1.10593	1.2482	1.03099	0.896142	0.952848	1.01621	0.888903	1.07328	1.01397	0.916151	1.02021	1.27927	1.26708	1.18105	1.05966	0.91507	0.85075
UMP	HLCs44	0.905565	0.920742	0.909612	1.01484	0.186172	1.22934	1.29511	1.18685	1.0543	0.641484	1.24755	1.53693	0.572681	0.819562	0.990556	2.68634	1.94469	1.59663	0.862057	0.927825	1.10388	1.84553	1.62698	1.73322	1.08769	0.766948	0.671838	0.528162	0.610118	0.602024
UTP	HLCs44	2.15921	1.82322	0.891024	2.65084	0.509745	5.30991	3.42987	5.7793	2.21768	1.05655	1.30195	1.71205	0.667856	1.73017	1.32912	1.79605	3.19023	1.50865	1.1216	1.08784	1.59923	2.04968	1.93604	1.74581	2.41943	0.732089	1.56547	1.23195	2.66401	2.18391
(iso)leucine	HLCs22	1.41659	1.36004	1.98209	0.746466	1.12253	0.927427	5.29029	4.38266	2.99434	1.06598	1.7361	1.60038	1.71065	0.941565	1.11687	0.234684	0.294062	0.344958	1.43073	0.944392	1.75024	1.17625	1.00094	0.941565	0.746466	0.60509	0.636192	0.155514	0.189444	0.158341
ADP	HLCs22	1.54486	1.76828	1.05664	1.49834	1.66895	0.903563	5.54467	6.13291	4.44162	0.679563	1.17855	1.15896	1.99515	2.41886	3.29	0.724707	0.843754	0.804682	3.10289	2.27128	2.79697	1.18245	1.18153	0.922583	1.5334	1.68063	1.79212	0.744873	0.950082	0.792652
aminobutyric-acid	HLCs22	1.49805	1.48185	1.24055	1.31875	1.54273	1.27351	4.92199	4.39304	3.79538	2.97319	3.97803	3.54347	2.55818	1.40644	1.65388	0.507168	0.592069	0.533979	2.07112	1.50866	2.86762	1.2048	1.28468	1.26848	1.21318	0.906535	1.16738	0.640104	0.522808	0.582015
AMP	HLCs22	2.4951	2.89665	1.71223	1.40383	1.31569	0.873099	3.36049	3.87602	2.81204	0.266931	0.406543	0.410711	1.16483	1.55928	2.53803	0.647218	0.657012	0.711398	3.15545	2.11544	2.68139	1.48448	1.30486	1.24401	2.84143	3.18025	2.7389	0.700354	0.786831	0.699521
arginine	HLCs22	0.826825	0.801358	1.89474	0.438031	0.556876	0.643463	0.840407	0.748727	0.52292	0.21562	0.249576	0.307301	0.821732	0.728353	0.731749	0.235993	0.269949	0.254669	0.921902	0.651952	0.762309	0.816638	0.558574	0.601019	1.13582	1.05433	1.01528	0.517827	0.543294	0.509338
asparagine	HLCs22	2.01478	1.91133	1.64039	1.13793	1.57635	1.18719	4.88177	4.77833	4.14286	2.18719	2.50739	2.65517	2.01478	1.3202	1.51724	0.310345	0.389163	0.389163	1.99015	1.49261	2.14286	1.30542	1.26108	1.26108	2.08374	2.03448	2.19704	1.51724	1.49261	1.37438
aspartate	HLCs22	0.843564	0.807921	0.772277	0.754455	1.12871	0.671287	25.5743	22.2713	17.3941	9.87327	14.9465	14.5426	4.62772	2.06733	2.7505	0.546535	0.653465	0.540594	0.837624	0.641584	1.06931	0.611881	0.623762	0.6	5.10297	3.54059	5.10891	1.24158	1.51485	1.12277
ATP	HLCs22	1.20745	1.29424	0.777957	2.23182	2.63785	1.26182	6.11628	6.85573	5.35163	1.11056	1.6817	1.66421	2.5251	3.08196	3.86116	0.779097	0.891033	0.883647	3.31012	2.54145	2.87411	1.16688	1.04126	0.749172	0.865181	1.07395	1.1621	0.898528	1.1016	0.980484
CDP	HLCs22	1.629	1.845	1.2	1.626	1.68	0.939	4.461	5.619	4.323	0.726	0.996	1.116	1.608	2.265	2.931	0.702	0.831	0.693	3.564	2.481	2.829	1.455	1.401	1.074	1.41	1.548	1.56	0.747	0.945	0.837
citrate	HLCs22	2.10327	2.02738	1.93958	2.37589	3.21845	2.30089	1.79315	1.38185	0.925595	0.462202	1.36905	1.51786	2.13542	0.585119	0.672619	0.508631	0.599405	0.938095	3.02321	2.87411	3.99345	2.48095	3.58393	4.42321	13.4824	14.4854	12.3289	15.4982	14.3467	12.3536
CMP	HLCs22	2.06531	2.31495	1.37591	2.64296	2.44412	1.43251	8.87518	9.95791	5.9434	1.1553	1.32656	1.43977	3.45718	3.86067	4.5762	0.805515	0.854862	0.87373	4.55007	3.29318	4.13788	1.29753	1.09579	0.931785	1.62119	1.7852	1.84035	0.891147	0.910015	0.860668
creatine	HLCs22	11.8406	15.0094	6.81562	0.9125	2.05313	0.975	101.681	110.662	60.9094	3.475	7.34063	6.3125	34.5625	19.0469	26.8094	0.915625	1.05	0.828125	12.225	7.08437	29.3406	0.934375	1.25625	0.996875	22.1844	13.9281	25.7625	1.02188	1.70938	1.05313
creatinine	HLCs22	11.0769	12.2308	6	1.84615	4.38462	1.38462	163.385	165.692	88.1538	5.76923	15	8.76923	48.2308	26.0769	23.0769	0.692308	0.923077	0.923077	13.6154	9.46154	31.3846	0.923077	1.15385	0.923077	12.9231	12.4615	11.0769	0.923077	1.38462	0.692308
CTP	HLCs22	1.26041	1.28571	0.812862	2.62994	2.81339	1.34423	5.47812	6.45862	4.65261	1.28255	1.61149	1.54823	2.23933	2.99051	3.59937	0.659462	0.838166	0.85398	3.9631	3.12177	3.11861	1.398	1.2098	0.861887	0.797048	0.939378	1.05008	0.903005	1.08171	1.01212
FAD	HLCs22	1.11533	1.01517	0.732929	1.05615	1.0698	0.98786	2.87253	3.00455	1.82549	0.883156	2.03035	1.41578	3.17299	1.50683	1.72989	0.864947	0.769347	1.31108	1.22003	0.974203	1.8437	0.737481	0.860395	0.810319	1.92564	1.72534	1.56146	0.983308	1.29742	0.946889
fructose-1,6-bisphosphate	HLCs22	17.8279	16.4333	14.9789	14.2553	14.4731	14.315	4.57377	1.22951	0.667447	0.976581	0.895785	3.32319	0.920375	1.41569	1.84426	1.01874	0.772834	0.832553	1.14871	0.347775	1.09953	1.47892	1.28571	1.02225	1.39461	0.987119	1.07494	1.64754	1.3103	7.23653
fumarate	HLCs22	1.9003	1.9003	2.4828	2.29212	2.65651	1.64432	2.46844	3.48193	2.30257	1.80496	2.47105	2.81715	2.57292	0.974314	1.1219	0.504136	0.60209	0.65172	1.69656	1.81672	3.0653	1.37658	1.73705	2.18894	7.7057	5.21114	6.88028	10.6273	9.78363	8.82891
G6P	HLCs22	6.30361	6.17349	5.56627	4.41325	4.09157	5.49398	1.46747	1.3988	1.05542	0.737349	0.946988	0.936145	1.58313	1.45663	1.32289	0.592771	0.603614	0.784337	1.3012	1.20361	1.33373	0.701205	0.759036	0.683133	1.03373	1.11687	1.06627	1.04819	0.946988	1.38072
GDP	HLCs22	1.62567	1.56795	1.49269	1.02947	1.14856	1.00609	1.27569	1.39771	1.21724	0.834389	0.69849	1.01047	1.25231	1.27935	1.3451	1.11495	1.0755	0.870921	1.2925	1.39844	1.40867	1.19825	1.23186	1.34949	1.55918	1.33926	1.66805	1.02509	1.16829	1.13395
glutamate	HLCs22	1.49416	1.49213	1.24581	1.32504	1.58354	1.29355	5.06552	4.71712	4.02235	3.1097	4.11681	3.79736	2.57999	1.43474	1.66938	0.504317	0.582021	0.558659	2.06044	1.51905	2.81717	1.21077	1.28492	1.27628	1.19299	0.901981	1.15389	0.649568	0.736922	0.568309
glutamine	HLCs22	2.75949	3.7142	2.50428	0.962056	1.48348	1.1328	261.145	251.458	226.379	305.071	360.542	359.95	3.64443	2.12424	2.25275	0.356181	0.396573	0.398409	4.13647	2.35006	7.61016	0.69951	0.604039	0.593023	1.74786	0.936353	1.47613	0.414933	0.455324	0.418605
glycerol-phosphate	HLCs22	8.01515	8.41667	6.08712	6.07955	7.53409	5.32955	1.99621	2.15152	1.10985	1.01515	1.79924	1.74242	3.11742	1.06061	1.18182	1.14394	1.04924	1.99621	2.55682	2.49242	6.4697	2.20076	1.49242	2.25379	0.901515	0.962121	0.719697	1.09091	1.38636	0.863636
glycine	HLCs22	1.83507	1.87891	1.64718	1.2714	1.52192	1.50313	5.77453	5.63674	4.09603	2.53027	3.37578	3.33194	2.58038	1.91649	1.94154	1.58455	1.6785	1.64092	1.75365	1.38413	2.12944	1.6096	1.50313	1.31524	1.49687	1.54071	1.65344	1.41545	1.44676	1.43424
GMP	HLCs22	1.81776	1.45263	1.75855	0.988816	1.08947	0.726316	0.698684	0.789474	0.698684	0.603947	0.5625	0.898026	1.42303	0.706579	0.742105	0.982895	1.05987	0.700658	0.815132	0.797368	1.06184	1.29276	1.33421	1.41513	2.28947	1.33026	1.96974	0.911842	0.874342	0.815132
GSH	HLCs22	1.01503	0.922328	0.434011	2.07666	2.23547	0.9452	4.33761	4.46999	2.90136	0.669529	1.02097	0.923696	3.07976	2.82579	3.20764	0.713279	0.8439	0.925769	2.78845	2.09444	2.80201	1.20836	1.05232	0.780955	1.08571	0.545906	0.898049	0.596106	0.138011	0.46826
GSSG	HLCs22	1.18385	1.33416	0.907622	1.6266	2.27769	0.657154	7.69645	8.11814	5.28966	0.719582	0.967625	1.20127	2.39042	3.04818	4.7263	0.657609	0.848376	0.799889	3.39881	2.31966	2.8409	1.08187	0.876105	0.855498	0.775191	0.501995	0.719885	0.323198	0.182888	0.36017
GTP	HLCs22	1.24582	1.35021	0.839248	2.60125	2.99687	1.42641	4.54123	5.57411	4.42902	1.15397	1.53236	1.53914	1.93424	2.59551	3.08194	0.827766	0.920146	0.909186	3.13779	2.49896	2.70772	1.20981	1.07046	0.787578	0.778706	0.992171	0.998956	0.961378	1.1237	1.03184
histidine	HLCs22	1.77892	1.6953	1.85109	1.08018	1.56816	1.17869	2.29668	2.07675	1.25773	0.389462	0.492554	0.578465	1.58763	1.09049	1.35624	0.230241	0.270332	0.261168	1.77205	1.31386	1.88316	1.18442	1.12027	1.19473	1.92669	1.67354	2.0756	1.27491	1.36426	1.31386
IMP	HLCs22	3.04972	3.66298	3.01657	1.77348	1.60773	0.911602	3.34807	3.66298	1.65746	0.265193	0.563536	0.480663	2.38674	1.67403	2.75138	0.480663	0.629834	0.58011	3.77901	2.32044	3.1989	0.944751	0.961326	1.02762	2.56906	1.85635	2.85083	0.39779	0.513812	0.381215
lactate	HLCs22	10.1607	11.2679	10.3036	8.69643	8.9881	7.91667	0.910714	1.15476	0.636905	0.845238	1.31548	1.3631	1.34524	0.619048	0.684524	0.529762	0.488095	1.22024	20.1131	21.625	26.4286	82.3929	76.2738	75.7619	1.57143	1.89286	1.42857	1.125	1.56548	1.05357
lysine	HLCs22	1.41667	1.29167	2.08796	0.675926	1.19907	0.847222	5.83796	5.11111	4.28241	1.74537	2.33796	2.85648	1.6713	1.13426	1.20833	0.337963	0.398148	0.384259	1.39352	0.981481	1.74074	1.00463	0.810185	0.768519	1.63889	1.22685	1.58333	0.699074	0.722222	0.671296
malate	HLCs22	2.04946	1.9967	2.35657	2.36128	2.87329	1.74376	2.82054	3.95902	2.52708	1.94819	2.77579	2.98446	2.86246	1.08431	1.37824	0.504475	0.560999	0.686293	1.83985	1.84079	3.07018	1.30758	1.81677	2.18135	8.11823	5.3707	7.12435	10.5431	9.83797	8.82383
methionine	HLCs22	1.59722	1.38889	1.58333	1.02778	1.41667	1.06944	4.02778	3.41667	2.40278	0.694444	1.31944	1.23611	1.875	1.02778	1.22222	0.194444	0.277778	0.347222	1.81944	1.25	2.19444	1.29167	1.19444	1.13889	1.45833	1.23611	1.51389	0.791667	0.777778	0.736111
n-acetyl aspartate	HLCs22	1.24417	1.32606	1.40445	0.912155	1.37456	0.949825	3.20146	3.62895	2.57755	0.772152	1.71405	1.86533	4.12826	1.52539	1.87921	0.782828	0.970413	1.526	1.4589	1.36312	2.04011	0.725332	1.07854	1.15175	1.62025	1.15144	1.37685	0.647095	0.951502	0.595089
NAD	HLCs22	1.08449	1.05243	0.959438	1.18837	1.30609	1.19529	1.58844	1.54511	1.27859	0.959042	1.21646	1.16126	1.56628	1.39533	1.40226	1.09755	1.09774	1.03562	1.26237	1.1019	1.36684	1.10665	1.23011	1.14108	1.12287	1.08805	1.15532	1.1573	1.22913	1.0928
NADP	HLCs22	1.19042	1.14937	0.868871	0.827822	0.933865	0.690992	3.58495	2.66477	1.86431	0.718358	1.05701	1.20753	2.70582	1.71038	1.92588	1.03991	1.06385	0.844926	1.14595	0.944128	1.89852	0.595211	0.694413	0.677309	1.06727	1.09806	1.13569	0.475485	0.468643	0.916762
pantothenic acid	HLCs22	4.36134	5.05882	3.40336	1.81513	3.2521	1.73109	23.2689	19.042	13.1345	2.28571	3.72269	4.33613	5.17647	2.19328	3.0084	0.663866	0.848739	0.915966	3.54622	2.35294	4.4958	0.689076	0.831933	0.89916	2.35294	2.30252	2.08403	0.680672	0.932773	0.739496
phenylalanine	HLCs22	1.46299	1.31495	1.56096	0.9209	1.21698	1.07765	3.13498	2.66473	1.75254	0.600871	1.01016	0.849057	1.62627	0.936139	0.955733	0.16328	0.21553	0.274311	1.45646	1.1299	1.89187	1.12119	1.03411	0.938316	1.46517	1.34761	1.30624	1.02104	0.877358	0.916546
phosphocholine	HLCs22	1.21463	1.23842	1.05884	0.87046	1.11977	0.666567	6.91073	7.02767	6.2819	2.49586	3.04803	3.29801	2.77336	2.12909	2.20904	0.861362	1.04743	1.04728	1.75785	1.50705	2.36177	0.913491	1.03125	0.921322	1.638	1.27243	1.72742	0.970095	1.00902	0.891192
phosphocreatine	HLCs22	7.5	7.73077	4.5	2.07692	5.19231	1.26923	116.885	138.462	80.6538	5.53846	10.2692	9	43.2692	25.8462	26.0769	0.576923	0.923077	0.692308	17.6538	11.1923	29.0769	1.5	1.73077	1.26923	6.69231	7.38462	9.92308	4.38462	3.92308	3.57692
proline	HLCs22	3.47778	3.34598	2.37843	2.00549	2.64204	1.77933	14.642	14.9236	11.8982	7.32701	9.54518	8.96705	2.84723	2.12232	2.2676	0.681478	0.747379	0.816276	4.12631	2.89965	5.75886	2.17773	2.19121	2.05492	3.23814	2.72591	3.20669	1.54718	1.56515	1.39591
pyruvate	HLCs22	1.18524	1.27517	1.37433	1.09992	1.0538	1.05611	2.04074	2.82244	1.80784	0.659493	1.84012	1.56341	2.79016	1.29362	1.39047	0.714835	0.730976	1.39047	1.1691	1.3628	1.68332	0.638739	0.797848	0.947733	4.99923	5.30131	4.63951	20.6726	13.5796	15.0046
SAM	HLCs22	1.49354	1.50825	0.75613	2.13048	2.32293	1.2357	7.79819	7.36454	4.44018	0.305543	0.552831	0.529648	3.75063	3.79715	5.14712	0.738743	0.813048	0.944271	4.299	2.74276	3.93595	1.33393	1.11993	0.893892	1.49978	1.7701	1.60083	0.805617	0.806658	0.87383
sedoheptulose-7-phosphate	HLCs22	10.2893	9.39669	9.86777	3.64463	3.44628	4.1157	9.69421	8.47934	2.6281	0.842975	0.867769	0.595041	35.4793	12.4215	14.1818	1.04132	1.01653	2.05785	3.7686	2.80165	4.90909	0.619835	1.1157	1.56198	18.7934	12.1983	14.9504	5.20661	5.52893	7.38843
serine	HLCs22	1.86164	1.86792	1.38994	1.28931	1.67296	1.22013	8.68553	7.66038	4.04403	1.22013	1.80503	2.21384	3.87421	2.03774	2.38994	0.295597	0.396226	0.415094	1.59748	1.08805	3.07547	1.0566	1.16352	1.13836	3.1195	1.97484	3.08176	1.5283	1.59748	1.45912
succinate	HLCs22	1.21334	1.22076	1.46046	1.1145	1.41598	0.99341	1.99423	2.60708	1.65815	0.793245	1.71005	1.72488	2.35008	1.02801	1.14662	0.832784	0.92916	1.16886	1.20346	1.3715	2.24135	0.956343	0.956343	1.243	1.87809	1.9028	1.71499	1.59885	2.17957	1.16886
threonine	HLCs22	1.61508	1.82965	1.63849	0.842653	1.28739	0.90117	2.3329	2.3251	1.83355	0.413524	0.589077	0.819246	1.47074	1.09623	1.39662	0.214564	0.280884	0.249675	1.73602	1.37321	2.36021	1.03771	1.16645	1.20156	2.3251	2.12614	2.50455	1.19766	1.49025	1.30689
tyrosine	HLCs22	1.54529	1.37478	1.53996	0.996448	1.23091	1.09769	3.16519	2.69094	1.87567	0.676732	1.07638	0.991119	1.56128	0.969805	1.14565	0.186501	0.245115	0.287744	1.61456	1.09236	1.83837	1.07105	0.980462	0.863233	1.43339	1.23623	1.44405	1.06572	0.793961	0.964476
UDP	HLCs22	1.2347	1.35142	0.922397	1.96467	1.97981	1.19558	3.97792	4.89022	3.58423	1.02397	1.12492	1.17161	1.80315	2.40379	2.77918	0.673817	0.793691	0.861199	2.99117	2.37476	2.47192	1.28833	1.12618	0.922397	1.15836	1.37603	1.35331	0.962145	0.996215	1.06562
UDP-Glc	HLCs22	1.15074	1.08675	1.18515	1.35836	1.33476	1.4215	1.12372	1.20222	1.1021	1.18458	1.04209	1.04266	1.59755	1.52958	1.41837	1.08561	1.03982	1.09158	1.32878	1.29039	1.26166	1.22526	1.2372	1.21217	1.33845	1.34357	1.36121	1.44681	1.376	1.53356
UDP-GlcNAc	HLCs22	1.67929	1.58192	1.50966	1.28472	1.29881	1.17605	1.75888	1.80414	1.74381	0.989886	1.03034	1.13699	1.74541	1.72477	1.79173	1.00942	1.05706	0.999582	1.47416	1.36353	1.58966	1.05636	1.14926	1.15254	1.52996	1.47988	1.62154	1.12876	1.07833	1.15519
UMP	HLCs22	1.57012	1.8396	1.1549	1.64711	1.68011	1.1824	3.15124	3.6022	2.75252	0.72044	0.83868	0.912924	1.1769	1.65536	2.15857	0.739688	0.772686	0.706691	2.38955	1.87259	1.98533	1.26489	1.13016	1.05866	1.46838	1.67461	1.47113	0.662695	0.805683	0.709441
UTP	HLCs22	1.13864	1.2017	0.746747	2.29379	2.53504	1.35686	4.9995	5.96897	4.77528	1.16817	1.52202	1.56106	2.08609	2.81932	3.35435	0.721722	0.890891	0.91992	3.03954	2.39289	2.41792	1.06707	1.03003	0.708709	0.742242	0.881882	0.976476	0.868368	0.904905	0.929429
(iso)leucine	mHepG2	0.946154	0.919527	0.898225	0.695858	0.644379	0.60355	1.4787	1.43787	1.34734	2.21361	2.27219	2.77811	0.647929	0.695858	0.624852	0.646154	0.699408	0.672781	0.935503	0.95503	1.06509	0.949704	0.923077	0.951479	0.608876	0.623077	0.628402	0.399408	0.42426	0.576923
ADP	mHepG2	1.19371	1.3813	0.996538	3.01638	3.0049	1.90948	2.96036	3.07577	1.97816	1.73279	2.10826	1.35644	2.93762	3.62106	3.71058	1.83591	1.83766	1.48142	4.07179	3.95609	3.61572	1.14135	0.968893	0.853413	1.37399	1.40712	0.917187	1.59639	1.75531	1.97516
aminobutyric-acid	mHepG2	1.49805	1.48185	1.24055	1.31875	1.54273	1.27351	4.91864	4.39304	3.81884	2.96984	3.93837	3.54347	2.55818	1.40644	1.65388	0.507168	0.592069	0.533979	2.07112	1.50866	2.86762	1.2048	1.28468	1.26848	1.21318	0.906535	1.16738	0.640104	0.761869	0.582015
AMP	mHepG2	1.08185	0.98769	1.0779	0.388726	0.423955	0.358392	0.179376	0.191169	0.135737	1.08281	1.24678	1.04877	0.365101	0.392581	0.455309	1.02082	0.990544	1.06002	0.476344	0.541774	0.663336	0.962138	1.00893	0.946281	1.12836	1.11462	1.09884	0.150875	0.207177	0.209218
arginine	mHepG2	1.02985	0.966418	0.996269	0.69403	0.623134	0.660448	0.656716	0.626866	0.727612	0.865672	0.847015	1.5709	0.768657	0.727612	0.652985	0.902985	0.727612	0.910448	0.787313	0.850746	0.977612	1.01119	0.936567	1.00746	1.00373	1.00746	1.05597	0.664179	0.61194	0.940299
asparagine	mHepG2	0.867843	0.74774	0.769694	0.665088	0.816186	0.637968	1.19458	1.07706	1.13388	1.65949	1.67111	1.60396	0.706414	0.723203	0.721911	0.599225	0.68446	0.708997	0.85622	0.916918	1.07576	0.900129	1.02927	0.968575	0.7839	0.977615	0.892381	0.705123	0.736117	0.816186
aspartate	mHepG2	1.06617	1.02066	0.786314	0.808586	0.734022	0.838606	2.08199	1.8796	1.806	3.11911	2.65042	2.46256	0.952873	0.81827	0.737895	0.787282	0.71175	0.683667	1.16785	1.09038	1.06811	0.851194	0.903486	0.702066	1.15817	1.15429	1.102	0.620723	0.64009	0.740801
ATP	mHepG2	1.187	1.70553	0.803869	20.9887	20.9995	12.4033	26.2294	22.8332	15.2265	1.76437	2.40543	1.13219	18.7861	23.0559	24.8165	3.16738	2.89226	1.77136	31.7517	29.7491	18.9207	1.55776	1.17007	1.10532	1.8482	2.08624	0.873724	20.4761	20.6604	18.3232
CDP	mHepG2	1.10526	1.25987	0.930921	3.28947	3.32566	2.45724	4.09539	4.03618	3.08553	1.74342	2.12829	1.44408	3.47697	3.92434	4.45724	1.625	1.46382	1.44737	5.53947	5.88816	4.84211	1.32237	1.27632	1.06579	1.53618	1.62171	1.125	2.55263	2.79934	2.55592
citrate	mHepG2	1.90503	1.88199	1.79573	2.10677	2.96038	2.08879	1.52487	1.39393	0.935656	0.419781	1.31526	1.32284	2.11352	0.608036	0.618432	0.482439	0.596516	0.956448	2.73082	2.64569	3.6735	2.28519	3.23939	4.02332	12.0863	13.0947	11.3939	14.1804	13.3195	11.2633
CMP	mHepG2	0.974306	1.00822	0.894913	1.47302	1.60868	1.07914	1.51542	1.37667	1.22174	1.50231	1.81989	1.32117	1.45606	1.73047	2.07271	0.992806	1.00514	1.05216	1.45992	1.59712	1.32811	0.776978	0.856372	0.71223	0.99666	1.1092	0.931141	0.832477	0.874872	0.870247
creatine	mHepG2	0.782325	0.868572	0.97204	0.709549	0.848912	0.789464	0.977368	1.19442	1.10832	1.8853	2.05652	2.04001	0.408455	0.646873	0.670659	0.552338	0.839225	0.779491	0.734071	0.982301	0.989261	1.04204	1.15808	1.15962	0.518453	0.930334	0.837916	0.426913	0.56859	0.446861
creatinine	mHepG2	0.669698	0.716754	0.748807	0.580359	0.901569	0.574221	1.68993	1.93271	1.27256	2.12503	2.31325	2.12366	0.478745	0.852466	0.797227	0.467834	0.873608	0.823142	0.895431	1.15458	1.27665	0.908388	0.949989	0.953398	0.59809	1.05706	0.714026	0.754944	0.852466	0.966356
CTP	mHepG2	1.34286	1.75714	0.514286	20.4714	21.9143	11.9857	32.8571	28.7429	21.2286	2.28571	3.18571	1.24286	21.7	25.8143	30.6429	4.02857	3.18571	1.87143	38.3714	38.9857	22.6429	1.67143	1.1	1.2	2.81429	3.34286	0.942857	24.9286	24.7571	23.3143
FAD	mHepG2	1.11702	1.02128	0.734043	1.05775	1.07143	0.989362	2.8769	3.00912	1.82827	0.884498	2.03343	1.40881	3.17781	1.50912	1.73252	0.861702	0.784195	1.30851	1.20821	0.975684	1.84195	0.738602	0.861702	0.816109	1.94225	1.73708	1.56839	0.984802	1.29939	0.948328
fructose-1,6-bisphosphate	mHepG2	0.642042	0.668115	0.642042	1.31505	0.935361	0.756111	0.50516	0.456274	0.345464	0.50516	0.448126	0.404128	0.467681	0.319392	0.413905	0.47094	0.558935	0.524715	0.550788	0.642042	0.573601	0.86855	1.1032	0.386203	0.536122	0.562194	0.827811	1.2906	0.620858	0.734927
fumarate	mHepG2	2.30105	2.37644	2.28377	2.8288	2.90105	1.99319	2.85079	4.48586	2.84293	1.77958	3.19791	3.24974	3.26073	1.17958	1.37435	0.518325	0.595288	0.746073	2.13455	1.83298	3.60942	1.48586	1.85183	2.17539	9.42094	6.33455	7.69634	12.2466	11.1911	9.89058
G6P	mHepG2	6.15194	6.02827	5.42403	4.33922	3.99647	5.36396	1.45583	1.39576	1.05654	0.738516	0.943463	0.936396	1.57597	1.44523	1.31802	0.590106	0.607774	0.780919	1.29682	1.20495	1.32862	0.70318	0.763251	0.657244	1.00707	1.11661	1.0636	1.0318	0.954064	1.34982
GDP	mHepG2	1.55285	1.48261	1.4249	0.991655	1.09944	0.961752	1.22809	1.33797	1.17177	0.796245	0.646732	0.963839	1.20793	1.22184	1.28651	1.06189	1.04312	0.83032	1.25174	1.33658	1.34562	1.14604	1.17942	1.28929	1.48818	1.27816	1.59318	1.03338	1.12031	1.08275
glutamate	mHepG2	0.986893	0.926356	0.922852	0.610628	0.705619	0.570529	1.96425	1.84045	1.70166	2.34635	2.0061	1.92765	0.773164	0.810927	0.8483	0.604399	0.602647	0.630483	1.51596	1.54496	1.7657	1.289	1.37367	1.34583	1.05658	1.07741	1.01045	0.655788	0.644887	0.744355
glutamine	mHepG2	1.42848	1.4783	1.34298	0.779814	0.846995	0.792993	19.0508	17.4073	16.8059	41.3205	37.991	36.3112	0.680489	0.636773	0.666024	0.301832	0.275153	0.329155	2.54806	2.98168	2.8171	2.74188	2.84989	2.07715	1.31083	1.51205	1.40309	0.75667	0.76117	0.800707
glycerol-phosphate	mHepG2	7.57264	8.10654	5.58959	5.87288	6.67918	4.99758	1.79419	1.97942	1.01332	0.897094	1.65254	1.68886	2.9201	0.933414	1.07506	1.11864	0.966102	1.87046	2.28087	2.2954	6.16344	2.01937	1.53632	2.07748	0.864407	0.835351	0.628329	0.973366	1.26755	0.784504
glycine	mHepG2	0.961644	0.90411	0.936986	0.90137	0.964384	0.860274	1.36164	1.29041	1.29863	1.98082	1.81644	1.92877	1.03288	1.06027	1.05479	1.44932	1.49315	1.44384	1.03288	1.14247	1.20274	1.26849	1.29315	1.24932	0.950685	1.0411	1.09315	0.846575	0.978082	0.953425
GMP	mHepG2	1.96436	1.57442	1.90147	0.968553	1.06918	0.781971	0.716981	0.832285	0.704403	0.616352	0.57652	0.955975	1.48008	0.725367	0.786164	1.02725	1.08595	0.754717	0.859539	0.825996	1.08595	1.32285	1.413	1.51992	2.42558	1.43606	2.21803	0.893082	0.937107	0.863732
GSH	mHepG2	1.20744	1.28369	1.16355	4.73778	3.93866	3.34978	3.87382	3.1203	2.89182	0.727847	0.912907	0.663036	4.59318	4.8323	4.98831	1.76812	1.71637	1.3706	5.51438	4.94884	3.71388	1.09371	1.07474	0.95485	1.04272	1.12056	1.07903	0.499826	0.957049	0.642201
GSSG	mHepG2	0.602807	0.571314	0.581241	2.80899	3.9434	1.57086	3.67606	3.37791	2.43793	0.949909	1.13441	0.627453	3.2047	2.93257	3.68188	1.14092	0.967366	0.95744	2.86821	2.58581	2.84699	0.700707	0.96052	0.94717	0.491899	0.574053	0.52921	0.752396	0.534687	0.702077
GTP	mHepG2	0.995098	1.5	0.519608	21.9608	21.9902	14.0098	23.6618	18.8039	14.9755	2.08333	2.92157	1.06863	16.3627	19.8431	21.6422	3.71569	3.21569	2.16667	28.4118	28.6569	17.1912	1.93627	1.38235	1.52451	1.96078	1.9951	0.651961	14.2059	13.4951	13.0098
histidine	mHepG2	0.794539	0.76587	0.845734	0.753584	0.663481	0.720819	0.950171	0.71058	0.804778	1.20819	1.30853	1.38635	0.753584	0.800683	0.569283	0.745392	0.806826	0.831399	0.794539	0.880546	0.944027	0.85802	0.825256	0.731058	0.841638	0.817065	1.12833	0.866212	0.80273	0.808874
IMP	mHepG2	0.55287	0.58006	0.581873	1.30151	0.953474	0.743202	0.987915	0.764955	0.531118	1.3432	1.47734	1.20906	1.07311	1.04048	1.03142	0.598187	0.601813	0.621752	0.995166	1.08036	0.982477	0.659819	1.03142	0.685196	0.55287	0.629003	0.511178	0.297281	0.284592	0.30997
lactate	mHepG2	10.3479	11.3201	10.3658	8.74354	9.01193	8.11133	0.912525	1.15706	0.644135	0.846918	1.32406	1.35388	1.34791	0.632207	0.685885	0.530815	0.518887	1.22266	19.9563	21.7634	26.3797	82.0855	76.7893	76.7893	1.59841	1.90258	1.43738	1.12127	1.56859	1.04374
lysine	mHepG2	0.883289	0.862599	0.921485	0.671618	0.677984	0.655703	1.05995	0.985146	1.0313	1.78886	1.75862	2.15013	0.607958	0.628647	0.617507	0.514058	0.609549	0.62069	0.94695	1.04403	1.19523	1.13316	1.08064	0.915119	0.665252	0.911936	0.875332	0.450398	0.517241	0.572944
malate	mHepG2	2.05139	2.00707	2.35879	2.36398	2.87647	1.7454	2.8232	3.96275	2.52758	1.9505	2.77888	2.96794	2.86516	1.08534	1.37954	0.50165	0.570486	0.685526	1.82508	1.843	3.06223	1.30882	1.81848	2.18623	8.17869	5.40594	7.13579	10.553	9.84724	8.83215
methionine	mHepG2	1.00452	0.963801	0.875566	0.563348	0.61086	0.468326	1.26923	0.984163	0.970588	1.9276	1.75792	1.75113	0.590498	0.61086	0.58371	0.515837	0.658371	0.542986	0.977376	0.88914	1.07919	0.794118	0.841629	0.794118	0.739819	0.800905	0.780543	0.366516	0.4819	0.576923
n-acetyl aspartate	mHepG2	1.29841	1.37215	1.44983	0.924782	1.36771	0.92314	3.27739	3.71243	2.60453	0.794383	1.72278	1.91887	4.18016	1.562	1.93891	0.78765	1.00969	1.55379	1.45311	1.41944	2.05847	0.763508	1.11742	1.18657	1.69453	1.22943	1.42585	0.688619	0.961077	0.610117
NAD	mHepG2	0.950197	0.93236	0.945856	1.04412	1.03615	0.879795	1.02289	0.989029	0.803946	0.999448	0.974822	0.888477	0.985556	1.03875	0.977427	1.0116	0.999684	0.957616	0.971902	1.03212	1.07885	0.967482	0.881689	0.870955	0.918232	0.974665	0.931807	0.992502	1.02952	1.02707
NADP	mHepG2	0.619993	0.658277	0.588089	0.762496	0.616803	0.465261	0.78855	0.709323	0.444523	0.85023	0.735909	0.607763	0.660936	0.71464	0.691244	0.641794	0.705069	0.479085	1.01453	0.962956	0.976781	0.580113	0.550868	0.511521	0.433889	0.459943	0.454626	0.380716	0.404644	0.423254
pantothenic acid	mHepG2	0.899817	0.912645	0.927306	0.800855	0.817349	0.714722	1.83262	1.62737	1.3653	2.76176	2.45205	2.26512	0.668907	0.886988	0.700061	0.742211	1.04643	0.679902	0.949297	0.960293	0.921808	0.676237	0.707392	0.60843	0.723885	0.742211	0.738546	0.463653	0.604765	0.665241
phenylalanine	mHepG2	1.03749	0.927835	0.984067	0.652296	0.652296	0.576382	1.41425	1.43393	1.27366	2.06373	2.06373	2.67104	0.587629	0.691659	0.60731	0.604499	0.680412	0.666354	0.970009	1.00375	1.17526	0.908154	0.95314	1.01218	0.835052	0.871603	0.804124	0.517338	0.539831	0.719775
phosphocholine	mHepG2	0.595223	0.781761	0.645453	0.461759	0.59058	0.474174	0.781169	0.980429	0.730417	0.873122	1.01959	0.97543	0.516396	0.762143	0.726792	0.599891	0.836706	0.686751	0.645358	0.778207	0.814766	0.554139	0.604796	0.449581	0.333033	0.586575	0.474956	0.136876	0.179287	0.164124
phosphocreatine	mHepG2	0.604839	0.91129	0.677419	1.36089	2.32056	0.798387	5.04032	7.08266	4.14113	1.96774	2.32056	1.78024	1.54839	2.8125	2.34677	0.955645	1.41532	1.01613	2.81653	3.37903	4.10081	1.69556	1.52016	1.16129	0.9375	1.73589	1.1996	2.75	3.21573	3.77016
proline	mHepG2	0.987018	1.04957	0.978742	0.768438	0.805193	0.753103	2.363	1.94361	2.08698	3.83562	3.74045	3.49412	0.667667	0.744828	0.758945	0.58929	0.802759	0.671805	1.49452	1.55586	1.59724	1.87497	1.97355	1.75716	0.652576	0.883813	0.84	0.536714	0.731197	0.685193
pyruvate	mHepG2	1.2014	1.28538	1.39036	1.14541	1.06843	1.08009	2.06221	2.93235	1.83593	0.676516	1.84992	1.56998	2.8437	1.32737	1.36236	0.72084	0.751166	1.51166	1.17107	1.37869	1.69362	0.64619	0.804821	0.933126	5.16719	5.38647	4.69596	20.867	14.2208	14.8787
SAM	mHepG2	0.988787	0.993872	1.05254	4.79765	4.2133	3.76271	4.21917	2.71291	3.62973	0.684094	0.796741	0.802999	4.60874	4.05332	5.52399	1.07053	1.01343	1.17301	6.71265	6.40365	4.34198	1.53286	1.72373	1.48201	1.77888	1.50313	1.62477	3.95124	4.18162	4.45698
sedoheptulose-7-phosphate	mHepG2	12.9032	11.9355	12.4194	5.25806	4.90323	5.51613	12.129	10.9677	3.54839	0.774194	1.12903	0.580645	43.3871	15.9677	17.7097	1.54839	0.935484	2.67742	4.35484	2.6129	5.83871	0.83871	1.35484	1.67742	24.6774	16.7419	19.9032	7.58065	8.09677	9.45161
serine	mHepG2	0.839811	0.826418	0.854779	0.770483	0.851628	0.788603	0.864233	0.849265	0.810662	1.34165	1.35583	1.28256	0.515231	0.543592	0.547532	0.396271	0.464023	0.445116	0.812237	0.902836	0.929622	1.01234	1.11949	0.957195	0.72479	1.00289	0.898897	0.698792	0.839023	0.796481
succinate	mHepG2	1.21434	1.22671	1.46167	1.11542	1.41715	0.907667	1.99588	2.60923	1.65952	0.793899	1.67436	1.71641	2.35202	1.02885	1.14757	0.828524	0.944765	1.03133	1.19456	1.37263	2.1319	0.957131	0.957131	1.24402	1.892	1.74114	1.71641	1.60016	2.18137	1.16983
threonine	mHepG2	0.842015	0.776152	0.862678	0.719328	0.759363	0.781317	0.618597	0.590185	0.640551	0.760654	0.723203	0.79294	0.577271	0.561774	0.572105	0.400344	0.40551	0.436505	0.914335	0.955661	1.02282	1.08997	1.08997	1.0254	0.869135	0.940164	0.918209	0.803272	0.641842	0.773569
tyrosine	mHepG2	0.959596	0.895623	0.888889	0.552189	0.572391	0.501684	1.2963	1.00337	1.23569	1.98316	1.97643	2.51178	0.575758	0.569024	0.569024	0.56229	0.649832	0.622896	0.821549	0.804714	0.962963	0.791246	0.794613	0.861953	0.686869	0.855219	0.878788	0.417508	0.481481	0.69697
UDP	mHepG2	1.10134	1.1569	0.930403	2.92002	2.81074	1.7033	3.98596	3.0409	2.23199	1.53846	1.72039	1.11844	3.12698	3.33639	3.84799	1.32601	1.37729	1.17399	4.40537	4.32906	3.26862	0.973138	0.760684	0.742979	1.22527	1.17643	0.885226	2.18987	2.50733	2.1514
UDP-Glc	mHepG2	1.15365	1.09147	1.19011	1.36392	1.34131	1.43062	1.13585	1.20904	1.10984	1.19746	1.03862	1.0553	1.6146	1.53914	1.42836	1.08865	1.04512	1.0943	1.34074	1.29072	1.26528	1.22939	1.24607	1.21554	1.33933	1.34668	1.36675	1.45097	1.38257	1.53519
UDP-GlcNAc	mHepG2	1.66397	1.63497	1.46666	1.26699	1.30521	1.2124	1.76981	1.82216	1.71849	0.930974	1.02929	1.12291	1.77368	1.71299	1.75868	1.02263	1.07328	0.994998	1.48561	1.3655	1.59648	1.03254	1.11687	1.14023	1.50944	1.47182	1.59614	1.0872	1.06439	1.15713
UMP	mHepG2	0.981427	0.947997	0.907402	0.630406	0.715574	0.604935	0.694083	0.734678	0.648713	1.48129	1.71611	1.29185	0.878748	0.976652	1.02123	1.07058	1.0658	1.08968	1.25206	1.19713	1.23534	0.858849	0.912178	0.831786	1.31653	1.31175	1.08252	0.645529	0.540462	0.616079
UTP	mHepG2	0.94621	1.3643	0.484108	16.3203	17.4279	11.6479	24.3888	21.5648	14.6333	1.84108	2.49389	0.850856	17.934	20.8826	24.1614	3.1687	2.8533	1.99511	27.1614	24.8949	17.9487	1.52567	0.97555	1.15159	1.94377	1.98778	0.726161	20.6993	17.6333	17.8166
(iso)leucine	HepG2	1.16757	1.15135	1.39459	0.859459	0.956757	0.859459	5.31892	2.80541	18.0162	4.07027	3.08108	3.17838	0.551351	0.697297	0.72973	0.713514	0.551351	0.648649	1.08649	0.794595	1.1027	1.34595	1.26486	1.31351	1.75135	1.55676	1.60541	1.03784	2.18919	1.07027
ADP	HepG2	1.45049	1.462	1.51003	1.75611	2.24104	1.99463	2.40454	2.57166	2.67496	2.18642	1.98377	1.94956	1.75513	1.96502	1.80382	1.37515	1.32909	1.18105	2.08016	1.70808	1.8048	1.47944	1.65446	1.39588	1.23139	1.29718	1.21296	1.41002	1.6765	1.82849
aminobutyric-acid	HepG2	3.62621	3.80097	3.74636	3.1165	3.45874	3.13835	14.2718	13.1432	15.051	16.0485	13.8495	14.2027	0.425971	0.509709	0.487864	0.473301	0.415049	0.42233	5.85801	5.22087	5.59587	5.86165	5.7233	5.44296	7.3835	7.08131	7.34345	5.42476	6.77913	6.81553
AMP	HepG2	0.99461	0.982642	1.15176	0.339373	0.495025	0.403415	0.234654	0.19754	0.30468	1.59328	1.30342	1.37644	0.252392	0.239926	0.230594	1.02261	0.878209	1.05424	0.350058	0.254743	0.268777	0.973951	0.959134	1.00123	0.983568	0.937407	0.917531	0.365517	0.633296	0.458267
arginine	HepG2	1.0442	0.928177	1.06077	0.762431	0.563536	0.497238	0.928177	0.447514	3.71271	0.961326	0.812155	0.828729	0.513812	0.596685	0.546961	0.845304	0.812155	0.961326	0.58011	0.530387	0.745856	1.14365	1.07735	0.961326	1.42541	1.29282	1.52486	0.79558	1.16022	0.662983
asparagine	HepG2	1.33333	1.33333	1	1.33333	0.666667	1.33333	35	36.6667	37	56.3333	32.6667	42.6667	0.666667	0.666667	0.333333	0	0.333333	0.333333	1.33333	2.33333	1.33333	2	4	1.33333	4	3	5.33333	3.33333	5.33333	5
aspartate	HepG2	1.14027	1.16403	1.27262	1.09276	1.181	1.04864	10.5068	9.86199	10.5204	12.6889	10.8835	10.8835	0.743213	0.845023	0.81448	0.743213	0.654977	0.682127	1.22851	1.05204	1.1233	1.15045	1.1267	1.08937	1.27602	1.19457	1.16403	1.04864	1.19796	1.21833
ATP	HepG2	1.75219	1.65317	1.72047	4.87055	5.4376	5.73079	11.4709	12.656	11.5923	1.64621	1.7754	1.6903	6.88809	8.16761	7.4474	1.48685	1.5116	1.12945	8.34244	6.98401	6.40691	1.70732	2.06008	1.57968	1.55957	1.75529	1.5704	2.61398	1.92548	3.05493
CDP	HepG2	1.45196	1.51601	1.53203	1.84698	2.27402	2.15125	2.88256	3.02669	3.24555	2.08185	2.06584	1.91103	1.35053	1.5	1.7242	1.11566	1.08363	1.00356	2.70641	2.22064	2.2153	1.62811	1.62278	1.46797	1.46263	1.4573	1.40391	1.6121	1.92705	2.10854
citrate	HepG2	0.742259	0.532989	0.295245	0.712956	1.78115	0.443421	0.779027	0.525249	0.669278	0.64882	0.652967	0.453096	0.347494	0.314596	0.344453	0.28474	0.388961	0.244379	5.81423	2.412	4.41541	6.77322	8.48553	7.55308	9.45227	9.2054	7.84141	7.49972	6.59519	7.64845
CMP	HepG2	1.24071	1.01292	1.25525	0.82391	0.918417	0.945073	1.31826	1.37399	1.6042	2.60016	2.08401	2.29968	1.07835	1.24556	1.18982	1.10743	1.0517	1.23829	1.03473	0.855412	0.872375	1.06139	1.07593	1.09532	1.38611	1.29887	1.38126	0.838449	1.03473	0.962036
creatine	HepG2	1.16671	1.06122	1.29038	0.979985	1.08935	0.966913	1.99551	2.09038	2.51315	2.62456	2.21292	2.34802	0.470054	0.573704	0.5205	0.281695	0.323002	0.333827	0.920807	0.863875	1.01864	1.04784	1.16104	1.12127	1.21736	1.1688	1.35782	1.0098	1.25729	1.27128
creatinine	HepG2	1.30022	1.054	1.27106	1.20086	1.33369	1.23434	2.69546	2.78618	2.80994	2.40497	2.07883	1.97192	0.544276	0.61987	0.580994	0.334773	0.261339	0.308855	1.32505	1.18575	1.25594	1.09935	1.21814	1.12095	1.09611	0.898488	0.928726	0.757019	0.885529	1.00324
CTP	HepG2	2.39011	2.43956	2.32418	6.79121	8.02747	9.04945	14.3736	15.8242	13.7967	1.82967	2.75275	2.37363	7.51648	7.87912	8.14286	2.04396	1.63187	1.02198	13.3846	11.0769	9.42857	2.91758	2.58791	2.63736	3.1978	3.54396	2.83516	4.99451	4.36813	5.67033
FAD	HepG2	1.32667	0.845097	0.850718	0.772017	1.13179	0.706433	1.66021	1.12804	1.72392	1.77077	1.43723	1.72954	0.905059	1.18239	0.745784	0.841349	0.886321	0.801999	1.03623	0.760775	1.21424	0.948157	1.11118	0.996877	1.1674	1.18426	1.1599	0.790756	0.811368	1.10743
fructose-1,6-bisphosphate	HepG2	0.269276	0.349941	0.489917	1.78173	0.413998	0.328588	0.270463	0.122183	0.276394	0.39739	0.218268	0.181495	0.208778	0.13879	0.130486	0.0759193	0.462633	0.264531	0.11032	0.319098	0.156584	0.673784	1.49348	0.156584	0.168446	0.223013	0.836299	1.172	0.247924	0.344009
fumarate	HepG2	5.47596	3.77282	3.58881	3.85672	4.62512	3.24289	6.45339	6.76546	7.85623	8.07409	6.63003	8.18155	0.585868	0.778705	0.468106	0.382728	0.398921	0.407753	2.88371	2.15211	3.10893	2.9632	3.52699	3.05447	3.03827	2.98528	3.23847	2.38175	1.87242	2.2419
G6P	HepG2	2.90936	2.60526	2.89474	3.23977	3.94444	3.04971	1.60819	1.45614	1.61111	1.67836	1.49123	1.55848	0.777778	1.03509	0.783626	0.669591	0.74269	0.815789	1.99708	1.72807	1.8655	2.01754	2.18713	1.91228	1.61404	1.40351	1.75439	1.26901	1.31579	1.26901
GDP	HepG2	1.43952	2.05161	1.87258	2.21855	1.69113	2.24032	1.45403	2.10242	1.74919	1.71532	1.74919	1.99597	1.125	1.52419	1.39839	2.28871	1.30403	1.12984	2.25484	2.07097	1.40806	2.64194	1.53629	1.57742	1.23145	1.10323	1.11774	2.05887	2.5621	2.00081
glutamate	HepG2	2.89853	3.01561	3.02342	2.53686	2.8621	2.50824	10.314	9.97051	10.9488	11.7086	10.1344	10.2411	0.512576	0.580225	0.546401	0.530789	0.476149	0.481353	4.45707	3.9601	4.3634	4.30616	4.29575	4.06158	5.73981	5.36253	5.49003	4.57676	5.34432	5.26626
glutamine	HepG2	1.33181	1.29062	1.36613	1.04348	1.2151	1.12586	359.657	327.041	362.272	653.609	563.966	571.27	1.10526	1.44851	1.16018	1.13959	1.02975	1.00915	1.45538	1.29748	1.43478	1.20824	1.25629	1.16018	6.81007	6.30206	6.5286	5.44394	7.42105	6.72769
glycerol-phosphate	HepG2	3.07523	1.50896	1.40471	1.70958	3.28302	1.81634	0.597922	0.528063	0.751254	0.831144	0.796752	0.811082	1.23848	1.64187	1.18366	1.05147	1.25997	1.32302	4.74791	3.25758	6.38261	10.7361	13.1002	12.4707	0.389778	0.363267	0.51015	0.431693	0.441366	0.48149
glycine	HepG2	1.63636	1.09091	1.09091	0.818182	1.36364	1.09091	6.54545	6.27273	8.72727	7.63636	6.81818	6.54545	34.6364	40.0909	35.7273	47.1818	46.0909	45.2727	0.272727	0.272727	0.818182	0.272727	0.818182	0.272727	2.45455	3	3.54545	0.818182	1.09091	1.09091
GMP	HepG2	1.69771	1.95094	2.44865	0.480249	0.348025	0.434096	0.183368	0.280665	0.229522	1.92848	1.44449	1.87609	0.230769	0.246985	0.266944	1.85114	0.837006	1.30104	0.420374	0.351767	0.270686	1.90852	0.966736	1.19127	1.37588	1.04158	1.36341	0.461538	0.744699	0.456549
GSH	HepG2	1.27519	1.17597	1.34402	1.32405	1.62183	1.74796	1.48226	1.56187	1.75816	1.00062	0.956024	0.98952	1.44105	1.74864	1.68565	0.991611	0.895558	0.992332	2.08007	1.72845	1.74673	1.1777	1.14993	1.20625	0.96035	0.964136	1.01973	0.358685	0.437431	0.602747
GSSG	HepG2	0.919199	1.15753	1.35461	1.58785	1.50687	1.8109	1.85928	2.04159	2.10525	1.30623	1.101	1.07758	1.27262	1.35359	1.50229	0.916143	0.76846	0.773044	2.38482	1.79868	1.36734	1.36989	1.2222	1.13665	0.755729	0.773044	0.702258	0.538279	0.520964	0.536242
GTP	HepG2	1.82662	1.42975	1.44947	3.54971	4.33114	4.7009	7.16845	7.68611	7.77732	1.70337	2.29499	1.99918	4.84141	5.77568	5.38373	1.90797	1.73048	1.26459	5.67214	5.1249	5.15941	1.74528	1.83402	1.87839	1.44947	1.56039	1.34347	1.9129	1.79704	2.61791
histidine	HepG2	1.14919	0.943548	1.125	1.125	0.895161	0.846774	3.60484	2.2379	8.66129	3.26613	2.43145	2.44355	0.71371	0.822581	0.798387	0.762097	0.75	0.78629	0.810484	0.71371	1.31855	1.01613	1.25806	1.01613	1.28226	1.17339	1.46371	1.04032	1.34274	0.907258
IMP	HepG2	1.75472	1.4717	2.16981	0.830189	0.924528	0.584906	0.622642	0.283019	0.509434	1.73585	1.33962	1.32075	1.09434	0.943396	0.886792	1.20755	1.18868	1.15094	0.433962	0.358491	0.415094	0.962264	1.01887	1.01887	1.49057	1.81132	2.39623	0.54717	0.849057	0.924528
lactate	HepG2	5.88281	2.63672	3.01172	3.87891	6.89062	4.21875	2.69531	0.703125	21.5977	1.13672	0.691406	0.867188	1.24219	1.72266	1.16016	0.808594	0.902344	1.01953	18.7852	8.58984	16.418	65.7305	55.8281	49.6641	0.902344	0.867188	0.773438	0.492188	0.667969	0.761719
lysine	HepG2	0.92126	1.11024	1.46457	1.01575	0.708661	0.590551	5.0315	2.45669	18.7559	3.70866	2.45669	2.45669	0.472441	0.543307	0.590551	0.897638	0.637795	0.661417	0.968504	0.732283	0.874016	1.65354	1.34646	1.1811	1.74803	1.55906	1.62992	1.11024	2.07874	0.708661
malate	HepG2	4.35985	2.82506	2.67331	2.85454	3.61683	2.57345	5.13865	5.08203	6.45761	6.42576	5.25305	6.46547	0.66754	0.832263	0.51186	0.3664	0.45918	0.469008	2.23536	1.60162	2.57463	2.1182	2.86319	2.42013	2.05727	2.04665	2.26523	1.55445	1.22422	1.5344
methionine	HepG2	1.15385	1.38462	1.84615	0.692308	0.692308	0.692308	8.07692	2.53846	46.3846	4.61538	1.84615	2.53846	0.461538	0.692308	0.461538	0.692308	0.461538	0.692308	0.923077	0.461538	0.692308	1.38462	0.923077	1.38462	2.30769	1.61538	2.30769	1.38462	2.53846	2.30769
n-acetyl aspartate	HepG2	1.7274	1.09692	1.12615	1.0765	1.16389	1.08374	1.19116	1.401	1.6126	1.39428	1.25214	1.65097	0.945751	1.26001	0.841346	0.878901	0.783709	0.799707	1.164	1.00682	1.37345	1.19654	1.21578	1.24889	0.897486	0.908832	0.974116	0.839145	0.825099	0.940078
NAD	HepG2	1.15329	1.07904	1.18842	1.11577	1.21238	1.06028	1.2475	1.17525	1.25589	1.31377	1.12974	1.13453	1.06866	1.18882	1.16008	1.13892	1.03593	1.10978	1.19162	1.03673	1.11976	1.09661	1.12096	1.03912	1.12615	1.03393	1.09261	1.02595	1.13812	1.13413
NADP	HepG2	0.642504	0.625206	0.669687	1.31466	0.808072	0.709226	0.919275	0.773476	0.771005	0.934102	0.736409	0.691928	0.746293	0.748764	0.758649	0.716639	0.820428	0.699341	0.862438	0.830313	0.704283	1.02554	1.20099	0.632619	0.669687	0.686985	0.850082	1.39127	0.840198	0.850082
pantothenic acid	HepG2	1.3209	1.26866	1.53731	1.18657	1.35821	1.13433	4.47761	4.70896	5.60448	5.90299	4.6791	4.76119	0.970149	1.04478	1.1194	1.05224	0.776119	0.895522	1.30597	1.02239	1	0.947761	0.858209	0.80597	1.30597	1.04478	1.07463	0.80597	1.10448	0.940299
phenylalanine	HepG2	1.21951	0.829268	1.21951	0.658537	0.804878	0.682927	6.21951	3.26829	21.7561	4.97561	3.39024	3.5122	0.682927	0.829268	0.829268	0.804878	0.609756	0.804878	0.878049	0.609756	0.926829	1.07317	1.12195	1.04878	1.87805	1.43902	1.7561	0.97561	2.07317	1.04878
phosphocholine	HepG2	1.04335	1.06676	1.19618	0.990321	1.11721	1.0001	3.14617	3.21975	3.10311	3.94493	3.42949	3.39901	0.843604	0.955206	0.938995	0.898643	0.813871	0.85312	1.1034	0.961124	1.04241	1.15152	1.16583	1.12127	1.25406	1.17355	1.17823	1.02926	1.22893	1.23608
phosphocreatine	HepG2	1.40289	1.25666	1.31607	1.68621	1.94212	1.73877	3.57578	3.39071	3.73115	1.93983	1.96497	1.70221	0.662605	0.827113	0.690023	0.313024	0.299315	0.255903	2.37624	1.75476	1.94212	1.74105	1.80046	1.57197	1.20868	1.07616	0.984768	1.14699	1.30922	1.49657
proline	HepG2	1.56245	2.30416	2.53356	1.90399	1.91419	2.1028	13.4783	14.8394	13.8326	17.1767	14.1742	13.8479	0.476636	0.550552	0.581138	0.527613	0.407816	0.420561	3.25489	2.63806	2.30671	4.774	4.41716	4.5599	2.29397	2.20476	1.85047	2.22005	3.20136	2.49023
pyruvate	HepG2	0.489796	1.65306	0.244898	0.734694	2.63265	0.489796	0.367347	0.489796	3.06122	0.428571	0.183673	0.122449	0.183673	0.367347	0.612245	0.367347	0.367347	0.183673	1.28571	0.306122	0.612245	0.979592	1.34694	0.734694	94.2857	91.8367	90.6735	251.878	204	232.286
SAM	HepG2	1.25322	1.10374	1.25387	1.22294	1.54317	1.54188	0.744845	0.728737	0.705541	0.385954	0.380155	0.353737	1.48647	1.44523	1.42526	0.944588	0.912371	0.835052	2.05412	1.63209	1.77384	1.10631	1.12436	1.08634	1.47036	1.36082	1.4826	1.26869	1.38853	1.48067
sedoheptulose-7-phosphate	HepG2	1.18419	1.4023	1.30688	1.13875	1.64586	1.07876	1.23872	1.2169	1.31778	1.29143	1.1442	1.20327	1.14147	1.38776	1.12966	0.615268	0.667071	0.647985	0.881551	0.679794	0.809755	0.801575	0.750682	0.753408	13.6168	11.3884	10.7322	9.89246	9.66253	9.00454
serine	HepG2	1.63125	1.5	1.725	1.40625	1.6875	1.40625	5.49375	4.9875	5.83125	6.375	5.025	5.15625	1.275	1.40625	1.3875	0.69375	0.6	0.65625	0.84375	0.65625	0.8625	0.6	0.6375	0.5625	1.4625	1.44375	1.51875	1.14375	1.425	1.59375
succinate	HepG2	1.93388	1.64463	1.84298	0.983471	0.950413	0.809917	2.44628	2.33058	2.76033	3.95041	3.08264	3.8595	0.495868	0.710744	0.512397	0.727273	0.520661	0.636364	1.31405	1.07438	1.13223	1.90909	1.60331	1.6281	4.52893	4.43802	4.71074	3.19008	3.31405	3.50413
threonine	HepG2	1.51056	1.53169	1.76408	1.34155	1.41549	1.36268	1.95423	1.63732	4.14085	1.46831	1.05634	1.19366	0.612676	0.68662	0.65493	0.359155	0.327465	0.369718	1.21479	1.09859	1.22535	1.1831	1.26761	1.21479	1.44718	1.40493	1.55282	1.32042	1.78521	1.69014
tyrosine	HepG2	1.31461	1.07865	1.31461	0.808989	1.04494	0.775281	5.5618	2.73034	18.8764	3.74157	2.1236	2.66292	0.606742	0.707865	0.674157	0.573034	0.47191	0.505618	1.11236	0.707865	1.11236	1.14607	1.17978	1.14607	2.22472	1.88764	1.92135	1.38202	2.46067	1.7191
UDP	HepG2	1.80205	1.3726	1.68288	1.5	1.82877	1.72397	2.51096	2.34658	3.15616	2.09589	1.73014	1.95822	1.29452	1.51233	1.40959	0.815753	0.871233	0.912329	2.14315	1.77329	2.01164	1.11986	1.30479	1.20822	1.10753	1.06027	1.18973	0.844521	1.00274	1.20822
UDP-Glc	HepG2	1.62712	1.54972	1.70541	1.39628	1.48268	1.38953	1.37738	1.37423	1.43093	1.46873	1.25724	1.30943	0.867557	0.99985	0.978251	0.912104	0.844608	0.885556	1.51912	1.29324	1.37603	1.28559	1.18794	1.16454	1.0867	0.971951	1.00705	0.904455	1.05745	1.0966
UDP-GlcNAc	HepG2	1.07855	1.21849	1.25128	1.15591	1.13455	1.11969	1.22183	1.22799	1.1269	1.26218	1.13692	1.06405	1.16496	1.26236	1.22368	1.37004	1.17665	1.17208	1.14615	1.04946	0.991181	1.10088	0.998916	0.908992	1.02432	1.01764	1.00735	1.07592	1.23089	1.09209
UMP	HepG2	1.14721	1.00268	1.24557	0.595182	0.789896	0.653396	0.534962	0.489796	0.669455	1.91301	1.48143	1.60187	0.392439	0.416527	0.378387	0.769823	0.727668	0.860154	0.602208	0.466711	0.500836	0.868183	0.93543	0.934426	0.912345	0.838073	0.941452	0.431582	0.615256	0.575109
UTP	HepG2	1.59584	1.74294	1.8633	3.97623	4.28826	4.84547	7.57355	7.79198	7.18574	1.3373	1.73403	1.5156	4.29718	4.96582	4.65379	1.41308	1.19465	1.00743	6.91828	5.66568	5.10401	1.72065	1.6003	1.52452	1.73403	1.72511	1.52897	1.99703	1.84101	2.58544

## Sheet: Figure1-seahorse assay
Figure 1. A, S2-Seahorse data	N=6-8
OCR (pmol/min):	OCR measurement									OCR (pmol/min):		%To basal OCR
time	HepG2									time
1.30676	0.00347812	0.00344557	0.00417119	0.00418099	0.00394884	0.00456041	0.00440754	0.0045695		1.30676	88.5433	87.7148	106.187	106.437	100.527	116.096	112.204	116.327		average basal OCR	76.5018	81.2064	107.338	100.28	104.597	111.889	110.106	108.082
7.82809	0.00285457	0.00326019	0.00430435	0.00389964	0.0042841	0.0043843	0.00434513	0.00418711		7.82809	72.6695	82.9956	109.577	99.2742	109.062	111.612	110.615	106.592		average Maximal OCR	78.125	97.0039	129.096	141.54	139.651	145.556	125.786	129.478
14.3489	0.00268264	0.00286397	0.00417362	0.00373685	0.00409324	0.00424077	0.00422276	0.00398021		14.3489	68.2926	72.9089	106.249	95.13	104.203	107.958	107.5	101.325		Spare capacity	1.6232	15.7974	21.7581	41.2596	35.0543	33.6672	15.6799	21.3962
20.9768	0.00253036	0.00331263	0.00414746	0.00442158	0.00467744	0.00426741	0.00256588	0.00237126		20.9768	64.416	84.3305	105.583	112.561	119.075	108.637	65.3204	60.3658
27.4966	0.00236671	0.00297395	0.00427739	0.00397325	0.00406821	0.00387755	0.00276476	0.00274096		27.4966	60.2501	75.7086	108.891	101.148	103.565	98.7119	70.3833	69.7773
34.0278	0.00232101	0.00297211	0.00420322	0.00388777	0.00395281	0.00391333	0.00296636	0.00290562		34.0278	59.0865	75.6618	107.002	98.9721	100.628	99.6228	75.5155	73.9692
40.63	0.00319231	0.00388891	0.00512162	0.00572338	0.00583865	0.00587526	0.00520768	0.0054007		40.63	81.2674	99.0011	130.383	145.702	148.636	149.568	132.573	137.487
47.1612	0.00306838	0.00380911	0.00513492	0.00557067	0.00541764	0.00577662	0.00492088	0.00509312		47.1612	78.1126	96.9696	130.721	141.814	137.918	147.057	125.272	129.657
53.6946	0.00294592	0.00373335	0.00495669	0.00538564	0.00520084	0.00550109	0.00469466	0.00476443		53.6946	74.9951	95.0408	126.184	137.104	132.399	140.043	119.513	121.289
60.3192	0.00164421	0.00216231	0.00256674	0.00279171	0.00268643	0.00270382	0.00158412	0.00142796		60.3192	41.8571	55.0464	65.3422	71.0693	68.3893	68.832	40.3275	36.3521
66.8496	0.00142627	0.00200078	0.00255816	0.00262283	0.00262964	0.00260813	0.00151482	0.00142548		66.8496	36.309	50.9343	65.1239	66.77	66.9436	66.396	38.5632	36.2888
73.3894	0.00143132	0.00194525	0.00264582	0.00262798	0.0026896	0.002554	0.00150081	0.00145917		73.3894	36.4374	49.5208	67.3555	66.9013	68.4699	65.018	38.2064	37.1465
OCR (pmol/min):	OCR measurement									OCR (pmol/min):		%To basal OCR
time	day 22 HLCs									time
1.30676	0.00467308	0.00506283	0.00485324	0.00264844	0.006367	0.00370553	0.00461168	0.00381204		1.30676	106.417	115.293	110.52	60.3115	144.992	84.3838	105.019	86.8093		average basal OCR	105.838	109.825	104.069	59.951	141.406	92.6455	102.748	83.5189
7.82809	0.00466877	0.00483618	0.00462789	0.00263025	0.00618463	0.00411105	0.00434977	0.00366481		7.82809	106.319	110.131	105.388	59.8971	140.839	93.6185	99.0548	83.4565		average Maximal OCR	129.766	128.385	117.54	87.5951	184.319	137.435	134.021	105.953
14.3489	0.00460111	0.0045691	0.00422868	0.00261915	0.00607689	0.00438838	0.00457435	0.0035258		14.3489	104.778	104.05	96.2972	59.6445	138.386	99.9341	104.169	80.291		Spare capacity	23.9272	18.5602	13.4715	27.644	42.914	44.7898	31.2729	22.4344
20.9768	0.00330662	0.00379892	0.00415785	0.00392904	0.00499689	0.00421818	0.00539518	0.00330426		20.9768	75.2997	86.5107	94.6844	89.4736	113.791	96.0581	122.861	75.2459
27.4966	0.00306263	0.00362106	0.0036137	0.00326938	0.00476696	0.00369296	0.00477704	0.0031141		27.4966	69.7435	82.4602	82.2928	74.4517	108.555	84.0977	108.785	70.9155
34.0278	0.00298539	0.0034604	0.00344289	0.00309607	0.00453762	0.00357305	0.00458441	0.00305931		34.0278	67.9846	78.8016	78.403	70.5051	103.333	81.367	104.398	69.6678
40.63	0.00595141	0.00600414	0.00539617	0.0040142	0.00843784	0.00632955	0.00616301	0.00478729		40.63	135.528	136.729	122.884	91.413	192.15	144.139	140.347	109.018
47.1612	0.00567918	0.0056054	0.00514273	0.00382829	0.00809567	0.00601287	0.005905	0.0047557		47.1612	129.329	127.648	117.112	87.1794	184.358	136.928	134.471	108.299
53.6946	0.0054645	0.00530366	0.00494563	0.00369714	0.00774843	0.00576308	0.00558763	0.00441512		53.6946	124.44	120.777	112.624	84.1928	176.45	131.239	127.244	100.543
60.3192	0.00249633	0.00276399	0.00272555	0.002666	0.00344873	0.00289892	0.00379317	0.00250551		60.3192	56.8475	62.9426	62.0674	60.7113	78.536	66.0153	86.3796	57.0566
66.8496	0.00233377	0.00266601	0.00272984	0.00253089	0.00354693	0.00285515	0.00372916	0.00239641		66.8496	53.1456	60.7116	62.165	57.6344	80.7723	65.0186	84.9219	54.5721
73.3894	0.00213183	0.00260979	0.00253992	0.00240898	0.00325402	0.00273064	0.00349798	0.00221012		73.3894	48.547	59.4312	57.8402	54.8583	74.102	62.1833	79.6574	50.3297
OCR (pmol/min):	OCR measurement									OCR (pmol/min):		%To basal OCR
time	mHepG2									time
1.30676	0.0206158	0.010362	0.00914832	0.00977978	0.00935743	0.0102323	0.0143129			1.30676	177.928	89.4309	78.9562	84.4062	80.761	88.3117	123.531			average basal OCR	171.007	86.8917	76.3506	81.1694	78.6648	86.238	119.678
7.82809	0.0198367	0.0100878	0.00884531	0.00941192	0.00910465	0.0100204	0.0138451			7.82809	171.204	87.0646	76.3411	81.2313	78.5793	86.4827	119.493			average Maximal OCR	277.985	141.771	125.29	119.999	128.964	136.015	224.487
14.3489	0.018989	0.00975354	0.00854562	0.00902255	0.00888156	0.00972342	0.0134418			14.3489	163.888	84.1797	73.7546	77.8707	76.654	83.9198	116.012			Spare capacity	106.978	54.8793	48.9394	38.8297	50.2996	49.7766	104.809
20.9768	0.0153792	0.00839538	0.00762172	0.00784962	0.0077754	0.00765485	0.00945329			20.9768	132.733	72.4579	65.7806	67.7476	67.1071	66.0666	81.5883
27.4966	0.0145747	0.00776812	0.00697126	0.00721824	0.0072223	0.00746046	0.00957157			27.4966	125.79	67.0442	60.1668	62.2983	62.3334	64.3888	82.6092
34.0278	0.014588	0.00770475	0.00690949	0.00702851	0.00714781	0.00750228	0.0100485			34.0278	125.905	66.4972	59.6336	60.6608	61.6905	64.7498	86.7256
40.63	0.0332307	0.0169475	0.0146916	0.0140631	0.015353	0.0162809	0.0276895			40.63	286.804	146.269	126.799	121.374	132.507	140.515	238.98
47.1612	0.0323975	0.0165235	0.0147074	0.0140585	0.0151651	0.0158784	0.0263579			47.1612	279.613	142.609	126.935	121.334	130.885	137.041	227.487
53.6946	0.0309986	0.0158082	0.0141515	0.0135897	0.0143095	0.015119	0.0239837			53.6946	267.539	136.435	122.137	117.288	123.501	130.487	206.996
60.3192	0.00901355	0.00518725	0.00457657	0.00503356	0.00480308	0.00453842	0.00506241			60.3192	77.7931	44.7695	39.499	43.443	41.4538	39.1697	43.6921
66.8496	0.00842288	0.00471233	0.00433574	0.00438508	0.00424553	0.00422883	0.0047761			66.8496	72.6952	40.6706	37.4204	37.8463	36.6419	36.4977	41.221
73.3894	0.0080784	0.00451382	0.0042292	0.00410654	0.0040171	0.00405273	0.00452525			73.3894	69.7221	38.9574	36.5009	35.4422	34.6703	34.9778	39.056
OCR (pmol/min):	OCR measurement									OCR (pmol/min):		%To basal OCR
time	day 44 HLCs									time
1.30676	0.0167166	0.00850095	0.0105035	0.010847	0.0112361	0.00542893				1.30676	128.062	65.124	80.4653	83.0963	86.0774	41.5899				average basal OCR	116.386	61.1094	75.1394	80.5946	80.2811	39.8395
7.82809	0.0147971	0.00790177	0.00967933	0.0104826	0.0103689	0.00509567				7.82809	113.357	60.5338	74.1513	80.3047	79.4337	39.0369				average Maximal OCR	206.015	97.6279	125.725	131.895	156.292	79.402
14.3489	0.0140638	0.007528	0.00924209	0.0102317	0.00983347	0.00507674				14.3489	107.739	57.6704	70.8017	78.3829	75.3321	38.8918				Spare capacity	89.6289	36.5185	50.5857	51.3003	76.0107	39.5624
20.9768	0.0094034	0.00441068	0.005673	0.00632048	0.00754406	0.00325046				20.9768	72.0375	33.7893	43.4596	48.4199	57.7934	24.9011
27.4966	0.00833079	0.00398546	0.00527783	0.00568053	0.00691095	0.00303779				27.4966	63.8204	30.5317	40.4323	43.5174	52.9433	23.2718
34.0278	0.00812711	0.00374822	0.0050456	0.00541835	0.00608095	0.00304942				34.0278	62.26	28.7143	38.6533	41.5088	46.5849	23.3609
40.63	0.0272656	0.0125932	0.0164005	0.0177668	0.0209487	0.0114487				40.63	208.876	96.4738	125.641	136.108	160.484	87.7058
47.1612	0.0271074	0.0127089	0.0164019	0.0171735	0.0205904	0.010117				47.1612	207.664	97.36	125.651	131.562	157.738	77.5042
53.6946	0.0263036	0.0129295	0.0164322	0.0167104	0.0196655	0.00952851				53.6946	201.506	99.0499	125.884	128.015	150.653	72.9959
60.3192	0.00686433	0.00315115	0.004365	0.00460706	0.00703302	0.00210115				60.3192	52.5862	24.1403	33.4394	35.2937	53.8784	16.0965
66.8496	0.00582095	0.00273714	0.00380405	0.00396912	0.004527	0.00186359				66.8496	44.5931	20.9687	29.142	30.4066	34.6804	14.2766
73.3894	0.00528818	0.00250382	0.00356473	0.00370901	0.00353578	0.00173556				73.3894	40.5116	19.1812	27.3086	28.4139	27.0869	13.2957

## Sheet: Figure 2,3-LC-MS-metabolomics
Figure 2, Figure 3 Figure S4	HLCs and mHepG2 culture under AA3 and AAGly media conditions (N=5). Data is represented as metabolite (intensity/IS)/ngDNA. Measured by LC-MS
RowNames	HLCs_AA3_1	HLCs_AA3_2	HLCs_AA3_3	HLCs_AA3_4	HLCs_AA3_5	HLCs_AAGly_1	HLCs_AAGly_2	HLCs_AAGly_3	HLCs_AAGly_4	HLCs_AAGly_5	mHepG2_AA3_1	mHepG2_AA3_2	mHepG2_AA3_3	mHepG2_AA3_4	mHepG2_AA3_5	mHepG2_AAGly_1	mHepG2_AAGly_2	mHepG2_AAGly_3	mHepG2_AAGly_4	mHepG2_AAGly_5
(iso)leucine	0.0513362	0.0284243	0.0212967	0.0174142	0.0201052	0.088934	0.0639486	0.0509209	0.0494192	0.0866524	0.0081325	0.00737063	0.00318701	0.0057371	0.00474281	0.00454211	0.00277818	0.00383339	0.00389556	0.00386771
ADP	0.019502	0.0145016	0.0131734	0.0168782	0.0195328	0.0271498	0.0294387	0.0301817	0.0281475	0.0529251	0.0157556	0.0131079	0.00596805	0.00244983	0.00267893	0.0174107	0.0109281	0.00583817	0.00903861	0.00669502
alanine	0.000619371	0.000293542	0.00022864	0.000290427	0.000386213				1.53476e-05		0.000259401	0.00024264	9.22207e-05	0.000165654	0.000159806	0.000172763	0.000115278	0.000113837	0.000145407	0.000153266
AMP	0.00264274	0.00207597	0.0019056	0.00633877	0.00828436	0.00717227	0.00551975	0.00997768	0.00952573	0.0159065	0.00397678	0.00296658	0.00145404	0.002985	0.0025162	0.00266153	0.0020435	0.00524143	0.00556629	0.00600473
arginine	0.0240776	0.0154332	0.0110742	0.00663866	0.00657405	0.0824644	0.0584864	0.0429477	0.0439043	0.0748912	5.71782e-05	6.2709e-05	2.17907e-05	5.0331e-05	5.06676e-05	0.00095648	0.000535459	0.00108557	0.000905587	0.000845613
asparagine	0.00458733	0.00255923	0.00215858	0.00134563	0.00180912	0.00843272	0.00618672	0.00498131	0.00413873	0.00891037	0.000852075	0.00085709	0.000388313	0.000612918	0.000543525	0.00058177	0.000400195	0.000465594	0.000531563	0.000569153
aspartate	0.00518768	0.00303191	0.00226019	0.0016499	0.00192753	0.0112213	0.0087626	0.0052526	0.0063232	0.0105354	0.000588076	0.000558259	0.000266252	0.000411652	0.000342697	0.000541934	0.000413306	0.000292601	0.000350445	0.000470905
ATP	0.07016	0.046777	0.0486594	0.0267809	0.027606	0.0879635	0.0978836	0.0710872	0.0408655	0.13849	0.0301476	0.0280555	0.0115802	0.00156136	0.00258898	0.0353714	0.0241345	0.00434977	0.00944271	0.00443652
CDP	0.000836694	0.000605812	0.000655435	0.000897731	0.00113433	0.000992741	0.000862461	0.00110779	0.000792958	0.00191428	0.000619764	0.000530114	0.000255883	8.05181e-05	0.000102961	0.000364059	0.000274844	0.000139087	0.000217683	0.000142844
cystathionine	0.000659666	0.000333441	0.000350582	0.000145214	0.000165464	6.69264e-05	0.000103495	9.79682e-05	4.60427e-05	0.000247893	0.0041976	0.00365372	0.00146714	0.000464292	0.000499035	0.00506423	0.00286132	0.00095485	0.00184261	0.00117761
citrulline	4.07481e-05	1.83209e-05	1.60449e-06	3.32817e-06	3.3328e-06	1.11544e-05		1.5072e-05		1.37718e-05	0.000152142	0.000119197	5.41607e-05	7.80939e-05	6.28603e-05	0.000284601	0.000179392	0.000174868	0.0002862	0.000225372
CMP	0.0027514	0.00165377	0.00179676	0.00123913	0.00133332	0.00766307	0.00717568	0.00863627	0.00389828	0.0127527	0.000352266	0.000340308	0.000148278	0.000141643	0.000128268	0.000504868	0.000363901	0.000195645	0.000273043	0.000234769
creatine	0.0821277	0.035166	0.0292258	0.0396729	0.0547112	0.00355825	0.00410531	0.00415988	0.00256816	0.00585303	0.0413988	0.0393068	0.0156511	0.0283226	0.0260975	0.0262938	0.0188659	0.0171978	0.0239169	0.0223238
creatinine	0.00229276	0.00107035	0.00100441	0.000725017	0.00109237	0.000245397	0.000689969	0.000339121	6.13903e-05	0.000605961	0.00659179	0.00632018	0.00245907	0.00369234	0.00323666	0.00243167	0.00133249	0.00148119	0.00180895	0.0021271
CTP	0.00527325	0.00350663	0.00396497	0.00188094	0.0017458	0.0053318	0.00547375	0.00421263	0.00192868	0.00698232	0.00129591	0.00117162	0.0005191	3.82677e-05	6.56782e-05	0.00112946	0.000798631	0.00012235	0.000257494	0.000110892
glutamate	0.0179436	0.0131968	0.00858644	0.00741693	0.00850825	0.025722	0.021389	0.0172499	0.0129329	0.0302567	0.00441891	0.00422254	0.00181491	0.00259926	0.00236344	0.00374284	0.00265235	0.00246706	0.00297733	0.00270941
glutamine	0.0164514	0.00902815	0.00483781	0.00662219	0.00689733	0.0500498	0.0371548	0.0205959	0.023978	0.044607	0.00479107	0.00426826	0.00179013	0.00296624	0.00237244	0.00528173	0.00346665	0.00379545	0.00459645	0.00420876
glycine	3.75788e-05	1.91352e-05	1.44404e-05	1.1561e-05	1.41154e-05	0.00475177	0.00387533	0.0027205	0.0025477	0.00510935	2.39908e-06	1.87633e-06	1.2223e-06	2.4242e-06	1.73408e-06	0.000197261	0.000128389	0.000157266	0.000172062	0.000176675
GSH	0.0498661	0.0307092	0.0328597	0.0252985	0.0334209	0.0134745	0.04402	0.0107087	0.0116488	0.0908941	0.0465028	0.0466699	0.0176727	0.00493631	0.00623786	0.0545894	0.0391257	0.00900485	0.0194192	0.011306
GSSG	0.0691286	0.0464916	0.0359842	0.0118623	0.00990351	0.0892575	0.0911679	0.072602	0.0810659	0.0956454	0.011314	0.00768329	0.00328201	0.00127322	0.0013108	0.0175323	0.00777414	0.00411315	0.00478235	0.00474135
GTP	0.00826597	0.0049438	0.00532264	0.00339018	0.00330908	0.0137422	0.0147768	0.0107991	0.00511586	0.0204649	0.002874	0.00233633	0.00109371	0.000103086	0.000167609	0.00379993	0.00264372	0.000389269	0.000887475	0.000364456
histidine	0.0504144	0.0305744	0.0256031	0.0177707	0.0198533	0.147762	0.101828	0.0791131	0.0723894	0.131783	0.00286691	0.00292965	0.00126108	0.00204637	0.0019226	0.00460197	0.00292704	0.00437387	0.00449376	0.00379236
IMP	0.000105492	5.74056e-05	6.33774e-05	0.000113859	0.000209182	0.000122698	8.04964e-05	6.02881e-05	6.65062e-05	0.00015149	1.19954e-05	1.09617e-05	5.69004e-06	2.07211e-05	1.94e-05	3.19537e-05	1.93462e-05	2.12093e-05	3.14393e-05	2.78511e-05
kynurenine	0.0029325	0.000582199	0.000542051	0.000309695	0.000425618
lysine	0.031817	0.0168353	0.0119123	0.00968709	0.010018	0.0465138	0.04333	0.0273331	0.0363072	0.0501983	0.00452517	0.00368295	0.00129653	0.00230339	0.00204031	0.00275483	0.0013253	0.00192874	0.00177256	0.00249224
methionine	0.00904879	0.00471622	0.00342051	0.00313234	0.00369411	0.0108086	0.00847512	0.00596099	0.00705989	0.0112103	0.00147544	0.00136903	0.000570521	0.00098284	0.000860536	0.000594977	0.000348232	0.000476848	0.000446301	0.000513622
NAD	0.00445693	0.00346469	0.00218773	0.00195224	0.00225533	0.0134634	0.0146963	0.0120275	0.0069371	0.0199692	0.00139617	0.00138227	0.00057128	0.000819322	0.000744949	0.000971391	0.00064642	0.000624303	0.000731134	0.00069696
NADP	0.000249921	0.000173031	0.000119535	0.000135404	0.00014978	0.0010262	0.000931458	0.000730993	0.000885044	0.00170771	0.000310482	0.000266143	0.000124422	0.000238033	0.000181103	0.000548325	0.000413465	0.000463862	0.000598884	0.000548478
ornithine	0.00479922	0.0025515	0.00114694	0.00127627	0.00143859	0.00196317	0.000919959	0.00274311	0.000511586	0.00103289	0.00184839	0.00149712	0.000560321	0.000974932	0.000864926	0.000910253	0.000422099	0.000611029	0.000596492	0.000819129
pantothenic acid	0.00994932	0.00645996	0.00362241	0.00538359	0.00586455	0.0144338	0.011649	0.00682763	0.00656365	0.0133587	0.00739268	0.00690846	0.00296029	0.00481446	0.00382288	0.00163049	0.0010738	0.00110028	0.00127739	0.00153181
phenylalanine	0.0613503	0.0319477	0.0224081	0.0200391	0.0232163	0.0685661	0.0513912	0.0367155	0.0434541	0.0618906	0.00694265	0.00636561	0.00272709	0.00478375	0.0040675	0.00388706	0.00220771	0.00324935	0.00305678	0.00326917
phosphocholine	0.136865	0.0849925	0.0688568	0.0779842	0.0985478	0.0108309	0.010361	0.0185612	0.00444568	0.0282736	0.0554063	0.0508272	0.0228084	0.0419262	0.0381479	0.000974587	0.000787759	0.00095586	0.00182929	0.000857403
phosphocreatine	0.018175	0.00711667	0.00583474	0.00276711	0.00255508	0.000211933	0.000310486	0.000218544	4.09269e-05	0.000495786	0.0154526	0.0136786	0.00568072	0.00751785	0.00621678	0.00167842	0.000779605	0.000973895	0.00116923	0.000887988
phosphoserine	7.15355e-05	3.82704e-05	2.91483e-05	4.37918e-05	6.41074e-05	0	2.2999e-05	7.53601e-06		5.50873e-05	0.00128251	0.00110477	0.000602259	0.000800967	0.000510144	3.06755e-05	2.07852e-05	1.89008e-05	2.9218e-05	2.37503e-05
proline	0.0359357	0.0205272	0.0174053	0.0159956	0.020343	0.0559504	0.043606	0.0387276	0.0262239	0.0666694	0.0176788	0.0164626	0.00734057	0.0119635	0.0102738	0.0105177	0.00673232	0.00669621	0.00755482	0.00881529
SAM	0.00170825	0.000974674	0.00107421	0.000674043	0.00102631	0.00141661	0.00126494	0.00107765	0.000869696	0.00223104	0.00102851	0.000918021	0.000366481	0.000100431	9.98721e-05	0.00423578	0.00293423	0.000860634	0.00142707	0.000979914
serine	0.000668268	0.00039329	0.000301377	0.000180597	0.000188989	0.00255436	0.00193191	0.00149213	0.00134035	0.00264419	0.000279293	0.000265156	0.000127625	0.000208019	0.000164412	0.000715762	0.000458713	0.000463718	0.000630323	0.000579405
threonine	0.0059628	0.00420608	0.00288728	0.00247739	0.0031344	0.00906852	0.00681919	0.00450654	0.0057093	0.00829064	0.001313	0.00129951	0.000585568	0.000883967	0.000814529	0.00060925	0.000368537	0.000433996	0.000464071	0.00053105
tyrosine	0.0255314	0.0153407	0.00963738	0.00885908	0.0104275	0.0372668	0.0422951	0.0236556	0.0369263	0.0466039	0.00668245	0.00572479	0.00233915	0.00400564	0.00332184	0.00373048	0.00196996	0.00232696	0.00213411	0.00333376
UDP	0.00542176	0.00378877	0.00374275	0.00309205	0.00359629	0.0130283	0.0131439	0.0105429	0.00550978	0.0211398	0.00179452	0.00145376	0.000681751	0.000177717	0.000213183	0.00247108	0.00166553	0.000647532	0.00107611	0.000722419
UMP	0.000507993	0.000291914	0.000442038	0.000653548	0.000735961	0.00219742	0.000816463	0.00177096	0.000578092	0.00214841	0.000194426	0.000150798	8.15572e-05	0.000304237	0.000278807	0.000365976	0.000219364	0.000365896	0.00036531	0.000344977
UTP	0.0139304	0.00972272	0.0107466	0.00539497	0.00548893	0.00971548	0.011005	0.00859859	0.00488053	0.0152041	0.00402696	0.00378812	0.00159553	8.96377e-05	0.000166526	0.00303815	0.00213672	0.000316985	0.000670476	0.000282953
valine	0.0025377	0.00110496	0.000951731	0.0007865	0.000831436	0.00198548	0.000839462	0.00105504	0.000659946	0.00125324	0.000234211	0.000209853	0.000145749	0.000284555	0.000195572	8.22274e-05	5.26025e-05	0.000176744	0.000175991	0.000126099
aminobutyric-acid	0.0154557	0.0112246	0.00737184	0.0062899	0.00732353	0.0235469	0.0195031	0.0156071	0.0117818	0.028067	0.00382914	0.00373578	0.00154525	0.00224862	0.00207076	0.00342756	0.00234825	0.00219206	0.00265149	0.002496
citrate	0.0550991	0.0496502	0.0272579	0.0210843	0.022593	0.206434	0.145629	0.107034	0.128137	0.151504	0.00139227	0.00154867	0.000513494	0.00112079	0.00132679	0.00197048	0.00143226	0.00143025	0.00178384	0.00255376
FAD	0.000421969	0.000426267	0.000199224	0.000245234	0.000279171	0.00145007	0.00137994	0.00126605	0.00107945	0.00207955	0.000355065	0.000341789	0.000158099	0.000233935	0.000227815	0.000599238	0.000427695	0.000371956	0.000474494	0.000545744
fructose-1,6-bisphosphate	0.000138996	0.00011359	6.09707e-05	8.63574e-05	9.37105e-05	0.00694919	0.00500227	0.00127359	0.00230725	0.00487523	2.12919e-05	1.74795e-05	8.64043e-06	1.74889e-05	1.32223e-05	6.30552e-05	4.31693e-05	7.09861e-05	6.59541e-05	9.80768e-05
fumarate	0.00224205	0.00217694	0.00100281	0.00110268	0.00116707	0.00467369	0.00427781	0.00349671	0.00247608	0.00626618	0.000141946	0.00013164	5.02831e-05	0.000121095	0.000118947	0.000291843	0.000213768	0.000208053	0.000216145	0.000257494
G6P	0.000104134	8.67191e-05	4.70651e-05	3.99381e-05	4.5875e-05	0.00352479	0.00297837	0.00139416	0.00115618	0.00334655	1.8293e-05	1.52082e-05	7.62886e-06	5.31015e-06	4.3352e-06	0.000140383	0.000108882	8.55584e-05	0.000106962	0.000121144
GDP	0.000355866	0.000284178	0.000170344	0.000347532	0.00034818	0.00296707	0.00323135	0.0028034	0.0019031	0.00572908	0.00013035	0.00010863	5.6226e-05	0.0001417	0.000123607	0.000295678	0.000199538	0.000277596	0.000349591	0.000331479
glucose	2.21851e-05	9.77117e-06	5.08089e-06	4.20401e-06	3.92094e-06	0.000156162		0.000602881				2.96263e-06
glyceraldehyde-3-phosphate	9.05513e-07	8.14264e-07	5.34831e-07	3.50334e-07	3.92094e-07	0.000200779	0.000160993	0.000670705	0.000112549	0.000179034	3.3987e-06	2.86388e-06	8.85117e-07	2.19332e-06	2.49274e-06	2.34327e-06	1.1192e-06	7.21403e-07	1.19606e-06	1.36692e-06
glycerol-phosphate	0.00136099	0.0014327	0.000634042	0.000725892	0.000784972	0.0164304	0.0159728	0.0042051	0.00262955	0.0182477	0.000459125	0.000468392	0.000168678	0.000314915	0.000338037	0.000530218	0.00037957	0.00041726	0.000463046	0.000524386
GMP	4.88977e-05	4.64131e-05	2.94157e-05	0.000143112	0.000171149	0.000680418	0.000551975	0.00106258	0.000613903	0.00123946	1.67936e-05	1.39244e-05	8.21894e-06	0.000129233	6.73581e-05	4.43091e-05	3.61343e-05	0.000235322	0.000167106	0.000301578
lactate	0.0100014	0.00813165	0.00456612	0.00247756	0.00227277	0.0421859	0.033797	0.0245297	0.025656	0.0436292	0.000149243	0.000125023	4.4003e-05	0.000129926	0.000119814	0.000159555	7.38674e-05	0.000135335	9.87603e-05	0.000114309
malate	0.00698694	0.0065593	0.00326327	0.00340805	0.0037494	0.0133964	0.011971	0.00949538	0.00717243	0.0166088	0.000454926	0.000418225	0.00016303	0.000392547	0.000322918	0.000876169	0.00067376	0.000648253	0.000636474	0.000800163
n-acetyl aspartate	0.00826733	0.00773184	0.00462308	0.00399626	0.00472277	0.105565	0.0961472	0.0644179	0.0597021	0.118135	0.000342769	0.00036154	0.000160923	0.000204614	0.000219794	0.00950898	0.00880461	0.00691047	0.00809134	0.0095495
pyruvate	0.000499843	0.000476752	0.000212328	0.000191107	0.00021526	0.00118237	0.00120745	0.000557665	0.00109991	0.00170771	6.99733e-07	3.95018e-07	1.26445e-07	1.73157e-07	1.0838e-07	2.06634e-05	1.407e-05	1.15425e-05	1.1448e-05	1.70866e-05
xylulose-5-phosphate	1.31299e-05	1.01783e-05	6.68538e-06	2.17207e-05	3.29359e-05	0.000301169	0.00022999	8.28962e-05	8.18537e-05	0.000495786	3.69859e-06	3.75267e-06	1.77023e-06	8.13838e-06	5.03966e-06	4.68654e-06	3.03784e-06	5.62695e-06	6.66376e-06	7.85981e-06
sedoheptulose-7-phosphate	7.92324e-05	5.04844e-05	2.96831e-05	4.95723e-05	7.97911e-05	0.0033017	0.00334635	0.0016956	0.0013557	0.0040076	1.45944e-05	1.31343e-05	6.32226e-06	3.44005e-05	1.89665e-05	0.000234966	0.000232155	0.000182948	0.000264329	0.000322423
succinate	0.00111876	0.00106099	0.000500067	0.000594517	0.000706554	0.00327939	0.00289787	0.00171068	0.00206169	0.00465488	3.95849e-05	3.39715e-05	1.60164e-05	7.67086e-05	4.94212e-05	0.000275015	0.000204814	0.000219595	0.000216487	0.000255102
UDP-Glc	0.00231494	0.00203362	0.00116058	0.000925057	0.000932792	0.0419294	0.0416281	0.0315834	0.0138282	0.064163	4.15841e-05	3.99955e-05	1.39933e-05	2.38957e-05	2.31391e-05	0.00135739	0.000904636	0.000792534	0.00113267	0.00106893
UDP-GlcNAC	0.00707341	0.0055484	0.00292365	0.00310834	0.00332339	0.195046	0.181059	0.213345	0.0809278	0.285256	0.00387292	0.00347685	0.00151675	0.00220746	0.00183265	0.00618176	0.00457226	0.00389558	0.00502943	0.00498586
SAH	0.000643367	0.000745459	0.000240674	0.000331591	0.000289954	0.00110428	0.00154093	0.000633025	0.00147337	0.00242384	0.00108828	0.000691478	0.000263385	0.00044334	0.000418942	0.000988007	0.000570953	0.00133027	0.000732842	0.00174881
taurine	0.00170644	0.00103045	0.000572001	0.00105048	0.00143173				5.11586e-06		0.000215518	0.000168673	8.27373e-05	0.000150704	0.000109301	2.19415e-05	1.61485e-05	1.50052e-05	2.06747e-05	2.05039e-05

## Sheet: Figure 2-cell count
Figure 2	Cell count/well mHepG2 and HLCs incubated in AA3 media with 2% Glucose or 2% Glycine
	N=8,16
mHepG2	2%Glycine	2%Glycine	2%Glucose	2%Glucose
A	19048	35855	48454	64969
B	44564	52339	85850	85797
C	47996	50739	88589	86986
D	42576	43245	81180	78730
E	40823	47335	79972	77668
F	38967	44206	77045	74118
G	37736	41046	76038	75758
H	32060	42651	76719	73334
HLCs	2%Glycine	2%Glucose
A	28073	24016
B	31098	27680
C	33395	35939
D	31633	34731
E	32475	34533
F	34542	35382
G	33547	32637
H	30558	30365

## Sheet: Figure 3-bile acid metabolomics
Figure 3	Bile acids intracellularly in mHepG2 cultured under AA3 and AAGly conditions N=5. Data is represented as (intensity metabolite/IS)/ngDNA. Measured by LC-MS
RowNames	mHepG2_AA3_1	mHepG2_AA3_2	mHepG2_AA3_3	mHepG2_AA3_4	mHepG2_AA3_5	mHepG2_AAGLY_1	mHepG2_AAGLY_2	mHepG2_AAGLY_3	mHepG2_AAGLY_4	mHepG2_AAGLY_5
CA	0.000199124	6.84368e-05	6.42763e-05	0.000161036	5.34855e-05	0.000172337	0.00011176	0.000200262	0.000187269	0.00015993
GCA	4.29836e-05	1.6492e-05	1.26445e-05	4.08651e-05	1.82078e-05	0.000102891	6.20358e-05	0.000122494	0.000121485	0.000102178
GDCA	0.00124862	0.000600723	0.000437922	0.000894876	0.000440998	0.00502503	0.00323594	0.00437906	0.00583027	0.0047868
TCA	0.000103261	5.61913e-05	3.67113e-05	8.03449e-05	4.54112e-05	0.000228788	0.000166601	0.000227098	0.000249976	0.000219562
TCDCA	0.000950338	0.000456443	0.000335249	0.00060553	0.000322539	0.00106896	0.000805027	0.000900889	0.00109115	0.000970174
TDCA	2.63899e-05	1.6097e-05	1.11272e-05	1.66808e-05	1.49564e-05	7.8606e-05	5.99573e-05	4.96326e-05	6.86879e-05	5.57022e-05

## Sheet: Figure 3-glycogen and collagen 
Figure 3	Glycogen (nmolglycogen/ngDNA) and collagen (microg-collagen/ngDNA) determination in HLCs and mHepG2 cultured under AA3 and AAGly condition
mHepG2	nmolglycogen/ngDNA		microg-collagen/ngDNA
AA3_1	0.000128696	AA3_1	0.00111228
AA3_2	0.000122725	AA3_2	0.00092531
AA3_3	4.48399e-05	AA3_3	0.000188328
AA3_4	8.97972e-05	AA3_4	0.000468566
AA3_5	2.13008e-05	AA3_5	0.00044301
AA3_6	0.000152491	AAGly_1	0.00324055
AAGly_1	0.00350931	AAGly_2	0.00378254
AAGly_2	0.0023986	AAGly_3	0.00659417
AAGly_3	0.00172877	AAGly_4	0.00555439
AAGly_4	0.00231493	AAGly_5	0.00273163
AAGly_5	0.00250461
AAGly_6	0.00211492
HLCs	nmolglycogen/ngDNA		microg-collagen/ngDNA
AA3_1	0.0116356	AA3_1	0.0213862
AA3_2	0.0094285	AA3_2	0.0151505
AA3_3	0.00886866	AA3_3	0.0189044
AA3_4	0.00490048	AAGly_1	0.0181834
AA3_5	0.00591536	AAGly_2	0.0157767
AAGly_1	0.0203314	AAGly_3	0.00932265
AAGly_2	0.020656
AAGly_3	0.00854945
AAGly_4	0.00526215
AAGly_5	0.0251023

## Sheet: Figure 4-qPCR
Figure 4	qPCR measurements of heme biosynthesis genes in mHepG2 and HLCs cultured under AA3 and AAGly conditions N=3,4
mHepG2
GAPDH
Well	Well Type	Well Name	Dye	Target	Replicate	Threshold (∆R)	Cq (∆R)	Tm Product 1 (-R'(T))
AA3_1	Unknown	---	SYBR	SYBR	---	20	16.85	84.5			rep1	rep2	rep3	average	2^-ct	gapdh/cal
AA3_2	Unknown	---	SYBR	SYBR	---	20	16.7	84.5		AA3_1	16.85	16.51	16.61	16.6567	9.67929e-06	2.63049
AA3_3	Unknown	---	SYBR	SYBR	---	20	16.32	84.5		AA3_2	16.7	16.48	16.57	16.5833	1.0184e-05	2.76766
AA3_4	Unknown	---	SYBR	SYBR	---	20	16.49	84.5		AA3_3	16.32	15.78	15.95	16.0167	1.50835e-05	4.09917
AA3_1	Unknown	---	SYBR	SYBR	---	20	16.51	84.5		AA3_4	16.49	16.45	16.28	16.4067	1.15107e-05	3.1282
AA3_2	Unknown	---	SYBR	SYBR	---	20	16.48	84.5		AAGly_1	17.61	17.55	17.66	17.6067	5.01032e-06	1.36163
AA3_3	Unknown	---	SYBR	SYBR	---	20	15.78	84.5		AAGly_2	17.55	17.63	17.6	17.5933	5.05684e-06	1.37427
AA3_4	Unknown	---	SYBR	SYBR	---	20	16.45	84.5		AAGly_3	17.77	17.69	17.63	17.6967	4.70731e-06	1.27928
AA3_1	Unknown	---	SYBR	SYBR	---	20	16.61	84.5		AAGly_4	17.76	17.66	17.69	17.7033	4.6856e-06	1.27338
AA3_2	Unknown	---	SYBR	SYBR	---	20	16.57	84.5
AA3_3	Unknown	---	SYBR	SYBR	---	20	15.95	84.5
AA3_4	Unknown	---	SYBR	SYBR	---	20	16.28	84.5			calibrator
AAGly_1	Unknown	---	SYBR	SYBR	---	20	17.61	84.5		H8	Unknown	---	SYBR	SYBR	---	25	17.88	No Cq for SYBR Standards	85	average	18.052
AAGly_2	Unknown	---	SYBR	SYBR	---	20	17.55	84.5		H9	Unknown	---	SYBR	SYBR	---	25	18	No Cq for SYBR Standards	84.5	2^-ct	3.67965e-06
AAGly_3	Unknown	---	SYBR	SYBR	---	20	17.77	84.5		H10	Unknown	---	SYBR	SYBR	---	25	17.89	No Cq for SYBR Standards	85
AAGly_4	Unknown	---	SYBR	SYBR	---	20	17.76	84.5		H11	Unknown	---	SYBR	SYBR	---	25	18.27	No Cq for SYBR Standards	84.5
AAGly_1	Unknown	---	SYBR	SYBR	---	20	17.55	84.5		H12	Unknown	---	SYBR	SYBR	---	25	18.22	No Cq for SYBR Standards	84.5
AAGly_2	Unknown	---	SYBR	SYBR	---	20	17.63	84.5
AAGly_3	Unknown	---	SYBR	SYBR	---	20	17.69	84.5
AAGly_4	Unknown	---	SYBR	SYBR	---	20	17.66	84.5
AAGly_1	Unknown	---	SYBR	SYBR	---	20	17.66	84.5
AAGly_2	Unknown	---	SYBR	SYBR	---	20	17.6	84.5
AAGly_3	Unknown	---	SYBR	SYBR	---	20	17.63	84.5
AAGly_4	Unknown	---	SYBR	SYBR	---	20	17.69	84.5
ALAS1
AA3_1	Unknown	---	SYBR	SYBR	---	31	25	85			rep1	rep2	rep3	average	2^-ct	alas/cal	aals1/gapdh
AA3_2	Unknown	---	SYBR	SYBR	---	31	24.81	85		AA3_1	25	24.71	24.92	24.8767	3.24621e-08	0.00882207	0.00335377
AA3_3	Unknown	---	SYBR	SYBR	---	31	23.88	85		AA3_2	24.81	24.62	24.64	24.69	3.69462e-08	0.0100407	0.00362786
AA3_4	Unknown	---	SYBR	SYBR	---	31	24.45	85		AA3_3	23.88	23.81	23.63	23.7733	6.97451e-08	0.0189543	0.00462392
AA3_1	Unknown	---	SYBR	SYBR	---	31	24.71	85		AA3_4	24.45	24.25	24.08	24.26	4.97751e-08	0.0135271	0.00432425
AA3_2	Unknown	---	SYBR	SYBR	---	31	24.62	85		AAGly_1	23.86	23.8	23.7	23.7867	6.91035e-08	0.0187799	0.0137922
AA3_3	Unknown	---	SYBR	SYBR	---	31	23.81	85		AAGly_2	24.09	23.85	24.03	23.99	6.00192e-08	0.0163111	0.0118689
AA3_4	Unknown	---	SYBR	SYBR	---	31	24.25	85		AAGly_3	23.9	24.02	23.94	23.9533	6.15642e-08	0.016731	0.0130784
AA3_1	Unknown	---	SYBR	SYBR	---	31	24.92	85		AAGly_4	23.77	23.8	23.76	23.7767	6.95841e-08	0.0189105	0.0148506
AA3_2	Unknown	---	SYBR	SYBR	---	31	24.64	85
AA3_3	Unknown	---	SYBR	SYBR	---	31	23.63	85
AA3_4	Unknown	---	SYBR	SYBR	---	31	24.08	85			calibrator
AAGly_1	Unknown	---	SYBR	SYBR	---	31	23.86	85		H8	Unknown	---	SYBR	SYBR	---	25	17.88	No Cq for SYBR Standards	85	average	18.052
AAGly_2	Unknown	---	SYBR	SYBR	---	31	24.09	85		H9	Unknown	---	SYBR	SYBR	---	25	18	No Cq for SYBR Standards	84.5	2^-ct	3.67965e-06
AAGly_3	Unknown	---	SYBR	SYBR	---	31	23.9	85		H10	Unknown	---	SYBR	SYBR	---	25	17.89	No Cq for SYBR Standards	85
AAGly_4	Unknown	---	SYBR	SYBR	---	31	23.77	85		H11	Unknown	---	SYBR	SYBR	---	25	18.27	No Cq for SYBR Standards	84.5
AAGly_1	Unknown	---	SYBR	SYBR	---	31	23.8	85		H12	Unknown	---	SYBR	SYBR	---	25	18.22	No Cq for SYBR Standards	84.5
AAGly_2	Unknown	---	SYBR	SYBR	---	31	23.85	85
AAGly_3	Unknown	---	SYBR	SYBR	---	31	24.02	85
AAGly_4	Unknown	---	SYBR	SYBR	---	31	23.8	85
AAGly_1	Unknown	---	SYBR	SYBR	---	31	23.7	85
AAGly_2	Unknown	---	SYBR	SYBR	---	31	24.03	85
AAGly_3	Unknown	---	SYBR	SYBR	---	31	23.94	85
AAGly_4	Unknown	---	SYBR	SYBR	---	31	23.76	85
ALAD
AA3_1	Unknown	---	SYBR	SYBR	---	20	24.56	85			rep1	rep2	rep3	average	2^-ct	alad/cal	alad/gapdh
AA3_2	Unknown	---	SYBR	SYBR	---	20	19.81	78		AA3_1	24.56	26.45	26.07	25.6933	1.84305e-08	0.00500875	0.00190411
AA3_3	Unknown	---	SYBR	SYBR	---	20	25.18	85.5		AA3_2	19.81	26.09	26	26.045	1.44435e-08	0.00392525	0.00141826
AA3_4	Unknown	---	SYBR	SYBR	---	20	25.57	85.5		AA3_3	25.18	25.03	25.25	25.1533	2.67974e-08	0.00728259	0.0017766
AA3_1	Unknown	---	SYBR	SYBR	---	20	26.45	86		AA3_4	25.57	25.56	23.4	25.565	2.0145e-08	0.00547472	0.00175012
AA3_2	Unknown	---	SYBR	SYBR	---	20	26.09	85.5		AAGly_1	24.37	26.14	24.36	24.9567	3.07111e-08	0.00834619	0.00612956
AA3_3	Unknown	---	SYBR	SYBR	---	20	25.03	86		AAGly_2	24.49	24.1	24.2	24.2633	4.96602e-08	0.0134959	0.00982042
AA3_4	Unknown	---	SYBR	SYBR	---	20	25.56	86		AAGly_3	24.48	24.3	24.3	24.36	4.64418e-08	0.0126213	0.0098659
AA3_1	Unknown	---	SYBR	SYBR	---	20	26.07	85.5		AAGly_4	24.99	24.91	24.71	24.87	3.26125e-08	0.00886293	0.00696015
AA3_2	Unknown	---	SYBR	SYBR	---	20	26	85.5
AA3_3	Unknown	---	SYBR	SYBR	---	20	25.25	85.5
AA3_4	Unknown	---	SYBR	SYBR	---	20	23.4	77			calibrator
AAGly_1	Unknown	---	SYBR	SYBR	---	20	24.37	85.5		H8	Unknown	---	SYBR	SYBR	---	25	17.88	No Cq for SYBR Standards	85	average	18.052
AAGly_2	Unknown	---	SYBR	SYBR	---	20	24.49	85.5		H9	Unknown	---	SYBR	SYBR	---	25	18	No Cq for SYBR Standards	84.5	2^-ct	3.67965e-06
AAGly_3	Unknown	---	SYBR	SYBR	---	20	24.48	85.5		H10	Unknown	---	SYBR	SYBR	---	25	17.89	No Cq for SYBR Standards	85
AAGly_4	Unknown	---	SYBR	SYBR	---	20	24.99	85.5		H11	Unknown	---	SYBR	SYBR	---	25	18.27	No Cq for SYBR Standards	84.5
AAGly_1	Unknown	---	SYBR	SYBR	---	20	26.14	85		H12	Unknown	---	SYBR	SYBR	---	25	18.22	No Cq for SYBR Standards	84.5
AAGly_2	Unknown	---	SYBR	SYBR	---	20	24.1	85.5
AAGly_3	Unknown	---	SYBR	SYBR	---	20	24.3	86
AAGly_4	Unknown	---	SYBR	SYBR	---	20	24.91	85.5
AAGly_1	Unknown	---	SYBR	SYBR	---	20	24.36	86
AAGly_2	Unknown	---	SYBR	SYBR	---	20	24.2	86
AAGly_3	Unknown	---	SYBR	SYBR	---	20	24.3	86
AAGly_4	Unknown	---	SYBR	SYBR	---	20	24.71	85.5
ferrochelatase
Well	Well Type	Well Name	Dye	Target	Replicate	Threshold (∆R)	Cq (∆R)	Tm Product 1 (-R'(T))
AA3_1	Unknown	---	SYBR	SYBR	---	22.5	26.31	82.5			rep1	rep2	rep3	average	2^-ct	ferro/cal	ferro/gapdh
AA3_2	Unknown	---	SYBR	SYBR	---	22.5	25.12	82.5		AA3_1	26.31	26.32	26.33	26.32	1.19369e-08	0.00328475	0.00124872
AA3_3	Unknown	---	SYBR	SYBR	---	22.5	25.32	82.5		AA3_2	25.12	25.91	25.78	25.845	1.65913e-08	0.00456554	0.0016496
AA3_4	Unknown	---	SYBR	SYBR	---	22.5	25.85	83		AA3_3	25.32	25.27	25.16	25.25	2.50607e-08	0.00689612	0.00168232
AA3_1	Unknown	---	SYBR	SYBR	---	22.5	26.32	83		AA3_4	25.85	25.57	25.57	25.71	1.82188e-08	0.00501338	0.00160264
AA3_2	Unknown	---	SYBR	SYBR	---	22.5	25.91	82.5		AAGly_1	24.39	24.94	24.22	24.5167	4.16628e-08	0.0114646	0.00841979
AA3_3	Unknown	---	SYBR	SYBR	---	22.5	25.27	82.5		AAGly_2	25.56	25.02	25.26	25.28	2.45449e-08	0.0067542	0.00491475
AA3_4	Unknown	---	SYBR	SYBR	---	22.5	25.57	83		AAGly_3	24.76	25.07	24.7	24.8433	3.32209e-08	0.00914163	0.00714591
AA3_1	Unknown	---	SYBR	SYBR	---	22.5	26.33	83		AAGly_4	25.3	25.29	25.32	25.3033	2.41511e-08	0.00664584	0.00521904
AA3_2	Unknown	---	SYBR	SYBR	---	22.5	25.78	83
AA3_3	Unknown	---	SYBR	SYBR	---	22.5	25.16	83
AA3_4	Unknown	---	SYBR	SYBR	---	22.5	25.57	83			calibrator
AAGly_1	Unknown	---	SYBR	SYBR	---	22.5	24.39	82.5		H8	Unknown	---	SYBR	SYBR	---	25	17.84	No Cq for SYBR Standards	85	average	18.07
AAGly_2	Unknown	---	SYBR	SYBR	---	22.5	25.56	83		H9	Unknown	---	SYBR	SYBR	---	25	17.97	No Cq for SYBR Standards	85	2^-ct	3.63403e-06
AAGly_3	Unknown	---	SYBR	SYBR	---	22.5	24.76	83		H10	Unknown	---	SYBR	SYBR	---	25	17.96	No Cq for SYBR Standards	84.5
AAGly_4	Unknown	---	SYBR	SYBR	---	22.5	25.3	83		H11	Unknown	---	SYBR	SYBR	---	25	18.62	No Cq for SYBR Standards	84.5
AAGly_1	Unknown	---	SYBR	SYBR	---	22.5	24.94	83		H12	Unknown	---	SYBR	SYBR	---	25	17.96	No Cq for SYBR Standards	84.5
AAGly_2	Unknown	---	SYBR	SYBR	---	22.5	25.02	82.5
AAGly_3	Unknown	---	SYBR	SYBR	---	22.5	25.07	82.5
AAGly_4	Unknown	---	SYBR	SYBR	---	22.5	25.29	83
AAGly_1	Unknown	---	SYBR	SYBR	---	22.5	24.22	82.5
AAGly_2	Unknown	---	SYBR	SYBR	---	22.5	25.26	82.5
AAGly_3	Unknown	---	SYBR	SYBR	---	22.5	24.7	83
AAGly_4	Unknown	---	SYBR	SYBR	---	22.5	25.32	83
UROS
Well	Well Type	Well Name	Dye	Target	Replicate	Threshold (∆R)	Cq (∆R)	Tm Product 1 (-R'(T))			rep1	rep2	rep3	average	2^-ct	uros/cal	uros/gapdh
AA3_1	Unknown	---	SYBR	SYBR	---	13	23.67	83		AA3_1	Cq (∆R)	23.46	23.18	23.32	9.5495e-08	0.0287559	0.0109317
AA3_2	Unknown	---	SYBR	SYBR	---	13	23.36	83		AA3_2	23.67	23.87	23.72	23.795	6.87055e-08	0.0206889	0.00747523
AA3_3	Unknown	---	SYBR	SYBR	---	13	23.03	83		AA3_3	23.36	23.9	23.21	23.49	8.488e-08	0.0255594	0.00623527
AA3_4	Unknown	---	SYBR	SYBR	---	13	23.46	83		AA3_4	23.03	22.47	22.91	22.75	1.41765e-07	0.0426888	0.0136464
AA3_1	Unknown	---	SYBR	SYBR	---	13	23.87	83		AAGly_1	23.2	22.28	22	22.4933	1.69368e-07	0.0510009	0.0374558
AA3_2	Unknown	---	SYBR	SYBR	---	13	23.9	83		AAGly_2	22.12	22.23	22.24	22.1967	2.08036e-07	0.0626446	0.0455839
AA3_3	Unknown	---	SYBR	SYBR	---	13	22.47	83.5		AAGly_3	22.92	22.68	22.33	22.6433	1.52643e-07	0.0459646	0.03593
AA3_4	Unknown	---	SYBR	SYBR	---	13	23.18	83.5		AAGly_4	22.17	22.17	22.14	22.16	2.13391e-07	0.0642571	0.0504617
AA3_1	Unknown	---	SYBR	SYBR	---	13	23.72	83
AA3_2	Unknown	---	SYBR	SYBR	---	13	23.21	83
AA3_3	Unknown	---	SYBR	SYBR	---	13	22.91	83			calibrator
AA3_4	Unknown	---	SYBR	SYBR	---	13	23.2	83		H8	Unknown	---	SYBR	SYBR	---	25	18.1	No Cq for SYBR Standards	85	average	18.2
AAGly_1	Unknown	---	SYBR	SYBR	---	13	22.12	83		H9	Unknown	---	SYBR	SYBR	---	25	18.28	No Cq for SYBR Standards	84.5	2^-ct	3.32089e-06
AAGly_2	Unknown	---	SYBR	SYBR	---	13	22.92	83		H10	Unknown	---	SYBR	SYBR	---	25	18.07	No Cq for SYBR Standards	84.5
AAGly_3	Unknown	---	SYBR	SYBR	---	13	22.17	83		H11	Unknown	---	SYBR	SYBR	---	25	18.33	No Cq for SYBR Standards	84.5
AAGly_4	Unknown	---	SYBR	SYBR	---	13	22.28	83		H12	Unknown	---	SYBR	SYBR	---	25	18.22	No Cq for SYBR Standards	84.5
AAGly_1	Unknown	---	SYBR	SYBR	---	13	22.23	83
AAGly_2	Unknown	---	SYBR	SYBR	---	13	22.68	83
AAGly_3	Unknown	---	SYBR	SYBR	---	13	22.17	83
AAGly_4	Unknown	---	SYBR	SYBR	---	13	22	83
AAGly_1	Unknown	---	SYBR	SYBR	---	13	22.24	83
AAGly_2	Unknown	---	SYBR	SYBR	---	13	22.33	83
AAGly_3	Unknown	---	SYBR	SYBR	---	13	22.14	83
AAGly_4	Unknown	---	SYBR	SYBR	---	13	21.97	83.5
CPOX
AA3_1	Unknown	---	SYBR	SYBR	---	18	24.55	82.5			rep1	rep2	rep3	average	2^-ct	CPOX/cal	CPOX/gapdh
AA3_2	Unknown	---	SYBR	SYBR	---	18	24.39	82.5		AA3_1	24.55	24.52	24.16	24.41	4.48598e-08	0.0135084	0.00513531
AA3_3	Unknown	---	SYBR	SYBR	---	18	23.5	82.5		AA3_2	24.39	24.06	23.98	24.02	5.87841e-08	0.0177013	0.00639577
AA3_4	Unknown	---	SYBR	SYBR	---	18	24.15	82		AA3_3	23.5	23.18	23.43	23.37	9.22421e-08	0.0277763	0.00677608
AA3_1	Unknown	---	SYBR	SYBR	---	18	24.52	82		AA3_4	24.15	23.53	23.47	23.84	6.65955e-08	0.0200535	0.00641056
AA3_2	Unknown	---	SYBR	SYBR	---	18	24.06	82.5		AAGly_1	24.39	24.13	23.98	24.1667	5.31017e-08	0.0159902	0.0117434
AA3_3	Unknown	---	SYBR	SYBR	---	18	23.18	82.5		AAGly_2	24.37	24.08	24.04	24.1633	5.32245e-08	0.0160272	0.0116623
AA3_4	Unknown	---	SYBR	SYBR	---	18	23.53	82.5		AAGly_3	24.26	24.19	24.26	24.2367	5.05867e-08	0.0152329	0.0119074
AA3_1	Unknown	---	SYBR	SYBR	---	18	24.16	82		AAGly_4	24.46	24.16	24.27	24.2967	4.8526e-08	0.0146124	0.0114752
AA3_2	Unknown	---	SYBR	SYBR	---	18	23.98	82
AA3_3	Unknown	---	SYBR	SYBR	---	18	23.43	82
AA3_4	Unknown	---	SYBR	SYBR	---	18	23.47	82			calibrator
AAGly_1	Unknown	---	SYBR	SYBR	---	18	24.39	82.5		H8	Unknown	---	SYBR	SYBR	---	25	18.1	No Cq for SYBR Standards	85	average	18.2
AAGly_2	Unknown	---	SYBR	SYBR	---	18	24.37	82		H9	Unknown	---	SYBR	SYBR	---	25	18.28	No Cq for SYBR Standards	84.5	2^-ct	3.32089e-06
AAGly_3	Unknown	---	SYBR	SYBR	---	18	24.26	82.5		H10	Unknown	---	SYBR	SYBR	---	25	18.07	No Cq for SYBR Standards	84.5
AAGly_4	Unknown	---	SYBR	SYBR	---	18	24.46	82		H11	Unknown	---	SYBR	SYBR	---	25	18.33	No Cq for SYBR Standards	84.5
AAGly_1	Unknown	---	SYBR	SYBR	---	18	24.13	82.5		H12	Unknown	---	SYBR	SYBR	---	25	18.22	No Cq for SYBR Standards	84.5
AAGly_2	Unknown	---	SYBR	SYBR	---	18	24.08	82.5
AAGly_3	Unknown	---	SYBR	SYBR	---	18	24.19	82.5
AAGly_4	Unknown	---	SYBR	SYBR	---	18	24.16	82.5
AAGly_1	Unknown	---	SYBR	SYBR	---	18	23.98	82.5
AAGly_2	Unknown	---	SYBR	SYBR	---	18	24.04	82
AAGly_3	Unknown	---	SYBR	SYBR	---	18	24.26	82.5
AAGly_4	Unknown	---	SYBR	SYBR	---	18	24.27	82.5
HLCs
ALAS1
Well	Well Type	Well Name	Dye	Target	Replicate	Threshold (∆R)	Cq (∆R)	Tm Product 1 (-R'(T))
AA3_1	Unknown	---	SYBR	SYBR	---	31	24.11	85			rep1	rep2	rep3	average	2^-ct	alas/cal	alas1/gapdh
AA3_2	Unknown	---	SYBR	SYBR	---	31	23.41	85		AA3_1	24.11	24.12	23.71	23.98	6.04367e-08	0.019998	0.00488757
AA3_3	Unknown	---	SYBR	SYBR	---	31	25.54	85		AA3_2	23.41	23.19	23.23	23.2767	9.84068e-08	0.032562	0.00547345
AA3_1	Unknown	---	SYBR	SYBR	---	31	24.12	85		AA3_3	25.54	26.08	25.22	25.6133	1.94813e-08	0.00644621	0.00408155
AA3_2	Unknown	---	SYBR	SYBR	---	31	23.19	85		AAGly_1	24.23	24.67	24.41	24.4367	4.40383e-08	0.0145719	0.0221994
AA3_3	Unknown	---	SYBR	SYBR	---	31	26.08	85		AAGly_2	24.17	24.11	24.14	24.14	5.40924e-08	0.0178987	0.0198232
AA3_1	Unknown	---	SYBR	SYBR	---	31	23.71	85		AAGly_3	24.07	23.69	23.81	23.8567	6.58306e-08	0.0199058	0.0167465
AA3_2	Unknown	---	SYBR	SYBR	---	31	23.23	85		AAGly_4	23.26	23.22	23.19	23.2233	1.02113e-07	0.0308768	0.0241249
AA3_3	Unknown	---	SYBR	SYBR	---	31	25.22	85
AAGly_1	Unknown	---	SYBR	SYBR	---	31	24.23	85
AAGly_2	Unknown	---	SYBR	SYBR	---	31	24.17	85
AAGly_1	Unknown	---	SYBR	SYBR	---	31	24.67	85
AAGly_2	Unknown	---	SYBR	SYBR	---	31	24.11	85		AA3_1-AAGly_2	calibrator
AAGly_1	Unknown	---	SYBR	SYBR	---	31	24.41	85		H8	Unknown	---	SYBR	SYBR	---	25	18.4	No Cq for SYBR Standards	85	average	18.336
AAGly_2	Unknown	---	SYBR	SYBR	---	31	24.14	85		H9	Unknown	---	SYBR	SYBR	---	25	18.13	No Cq for SYBR Standards	84.5	2^-ct	3.02214e-06
AAGly_3	Unknown	---	SYBR	SYBR	---	31	24.07	85		H10	Unknown	---	SYBR	SYBR	---	25	18.09	No Cq for SYBR Standards	84.5
AAGly_4	Unknown	---	SYBR	SYBR	---	31	23.26	85		H11	Unknown	---	SYBR	SYBR	---	25	18.5	No Cq for SYBR Standards	84.5
AAGly_3	Unknown	---	SYBR	SYBR	---	31	23.69	85		H12	Unknown	---	SYBR	SYBR	---	25	18.56	No Cq for SYBR Standards	85
AAGly_4	Unknown	---	SYBR	SYBR	---	31	23.22	85
AAGly_3	Unknown	---	SYBR	SYBR	---	31	23.81	85
AAGly_4	Unknown	---	SYBR	SYBR	---	31	23.19	85		AAGly_3-4	calibrator
										H8	Unknown	---	SYBR	SYBR	---	25	18.12	No Cq for SYBR Standards	84.5	average	18.206
										H9	Unknown	---	SYBR	SYBR	---	25	18.14	No Cq for SYBR Standards	84.5	2^-ct	3.3071e-06
										H10	Unknown	---	SYBR	SYBR	---	25	18.1	No Cq for SYBR Standards	84.5
										H11	Unknown	---	SYBR	SYBR	---	25	18.44	No Cq for SYBR Standards	84.5
										H12	Unknown	---	SYBR	SYBR	---	25	18.23	No Cq for SYBR Standards	84.5
GAPDH
Well	Well Type	Well Name	Dye	Target	Replicate	Threshold (∆R)	Cq (∆R)	Tm Product 1 (-R'(T))
AA3_1	Unknown	---	SYBR	SYBR	---	20	16.4	84.5			rep1	rep2	rep3	average	2^-ct	gapdh/cal
AA3_2	Unknown	---	SYBR	SYBR	---	20	15.91	84.5		AA3_1	16.4	16.45	16.06	16.3033	1.23654e-05	4.0916
AA3_3	Unknown	---	SYBR	SYBR	---	20	17.76	84.5		AA3_2	15.91	15.67	15.71	15.7633	1.79789e-05	5.94908
AA3_1	Unknown	---	SYBR	SYBR	---	20	16.45	84.5		AA3_3	17.76	17.51	17.76	17.6767	4.77302e-06	1.57935
AA3_2	Unknown	---	SYBR	SYBR	---	20	15.67	84.5		AAGly_1	19	18.89	18.94	18.9433	1.98376e-06	0.656409
AA3_3	Unknown	---	SYBR	SYBR	---	20	17.51	84.5		AAGly_2	18.57	18.45	18.43	18.4833	2.72874e-06	0.902918
AA3_1	Unknown	---	SYBR	SYBR	---	20	16.06	84.5		AAGly_3	18.1	17.93	17.84	17.9567	3.93102e-06	1.18866
AA3_2	Unknown	---	SYBR	SYBR	---	20	15.71	84.5		AAGly_4	17.95	17.83	17.77	17.85	4.23267e-06	1.27987
AA3_3	Unknown	---	SYBR	SYBR	---	20	17.76	84.5
AAGly_1	Unknown	---	SYBR	SYBR	---	20	19	84.5
AAGly_2	Unknown	---	SYBR	SYBR	---	20	18.57	84.5
AAGly_1	Unknown	---	SYBR	SYBR	---	20	18.89	84.5
AAGly_2	Unknown	---	SYBR	SYBR	---	20	18.45	84.5		AA3_1-AAGly_2	calibrator
AAGly_1	Unknown	---	SYBR	SYBR	---	20	18.94	84.5		H8	Unknown	---	SYBR	SYBR	---	25	18.4	No Cq for SYBR Standards	85	average	18.336
AAGly_2	Unknown	---	SYBR	SYBR	---	20	18.43	84.5		H9	Unknown	---	SYBR	SYBR	---	25	18.13	No Cq for SYBR Standards	84.5	2^-ct	3.02214e-06
AAGly_3	Unknown	---	SYBR	SYBR	---	20	18.1	84.5		H10	Unknown	---	SYBR	SYBR	---	25	18.09	No Cq for SYBR Standards	84.5
AAGly_4	Unknown	---	SYBR	SYBR	---	20	17.95	84.5		H11	Unknown	---	SYBR	SYBR	---	25	18.5	No Cq for SYBR Standards	84.5
AAGly_3	Unknown	---	SYBR	SYBR	---	20	17.93	84.5		H12	Unknown	---	SYBR	SYBR	---	25	18.56	No Cq for SYBR Standards	85
AAGly_4	Unknown	---	SYBR	SYBR	---	20	17.83	84.5
AAGly_3	Unknown	---	SYBR	SYBR	---	20	17.84	84.5		AAGly_3-4	calibrator
AAGly_4	Unknown	---	SYBR	SYBR	---	20	17.77	84.5		H8	Unknown	---	SYBR	SYBR	---	25	18.12	No Cq for SYBR Standards	84.5	average	18.206
										H9	Unknown	---	SYBR	SYBR	---	25	18.14	No Cq for SYBR Standards	84.5	2^-ct	3.3071e-06
										H10	Unknown	---	SYBR	SYBR	---	25	18.1	No Cq for SYBR Standards	84.5
										H11	Unknown	---	SYBR	SYBR	---	25	18.44	No Cq for SYBR Standards	84.5
										H12	Unknown	---	SYBR	SYBR	---	25	18.23	No Cq for SYBR Standards	84.5
ALAD
Well	Well Type	Well Name	Dye	Target	Replicate	Threshold (∆R)	Cq (∆R)	Tm Product 1 (-R'(T))
AA3_1	Unknown	---	SYBR	SYBR	---	20	25.22	85.5			rep1	rep2	rep3	average	2^-ct	alad/cal	alad/gapdh
AA3_2	Unknown	---	SYBR	SYBR	---	20	24.62	85.5		AA3_1	25.22	24.9	25.08	25.0667	2.84565e-08	0.00941602	0.0023013
AA3_3	Unknown	---	SYBR	SYBR	---	20	26.62	85.5		AA3_2	24.62	24.36	24.29	24.4233	4.44472e-08	0.0147072	0.00247218
AA3_1	Unknown	---	SYBR	SYBR	---	20	24.9	85.5		AA3_3	26.62	26.72	25.66	26.3333	1.18271e-08	0.00391348	0.0024779
AA3_2	Unknown	---	SYBR	SYBR	---	20	24.36	85.5		AAGly_1	25.96	25.53	26.04	25.8433	1.66105e-08	0.00549626	0.00837323
AA3_3	Unknown	---	SYBR	SYBR	---	20	26.72	85.5		AAGly_2	26.11	25.5	25.94	25.85	1.65339e-08	0.00547092	0.00605916
AA3_1	Unknown	---	SYBR	SYBR	---	20	25.08	85.5		AAGly_3	25.77	25.81	25.96	25.8467	1.65721e-08	0.00501107	0.00421574
AA3_2	Unknown	---	SYBR	SYBR	---	20	24.29	85.5		AAGly_4	25.03	24.58	24.54	24.7167	3.62695e-08	0.0109672	0.00856895
AA3_3	Unknown	---	SYBR	SYBR	---	20	25.66	85
AAGly_1	Unknown	---	SYBR	SYBR	---	20	25.96	85.5
AAGly_2	Unknown	---	SYBR	SYBR	---	20	26.11	85.5
AAGly_1	Unknown	---	SYBR	SYBR	---	20	25.53	85.5
AAGly_2	Unknown	---	SYBR	SYBR	---	20	25.5	85.5		AA3_1-AAGly_2	calibrator
AAGly_1	Unknown	---	SYBR	SYBR	---	20	26.04	85.5		H8	Unknown	---	SYBR	SYBR	---	25	18.4	No Cq for SYBR Standards	85	average	18.336
AAGly_2	Unknown	---	SYBR	SYBR	---	20	25.94	85.5		H9	Unknown	---	SYBR	SYBR	---	25	18.13	No Cq for SYBR Standards	84.5	2^-ct	3.02214e-06
AAGly_3	Unknown	---	SYBR	SYBR	---	20	25.77	85.5		H10	Unknown	---	SYBR	SYBR	---	25	18.09	No Cq for SYBR Standards	84.5
AAGly_4	Unknown	---	SYBR	SYBR	---	20	25.03	85.5		H11	Unknown	---	SYBR	SYBR	---	25	18.5	No Cq for SYBR Standards	84.5
AAGly_3	Unknown	---	SYBR	SYBR	---	20	25.81	85.5		H12	Unknown	---	SYBR	SYBR	---	25	18.56	No Cq for SYBR Standards	85
AAGly_4	Unknown	---	SYBR	SYBR	---	20	24.58	85.5
AAGly_3	Unknown	---	SYBR	SYBR	---	20	25.96	85
AAGly_4	Unknown	---	SYBR	SYBR	---	20	24.54	85.5		AAGly_3-4	calibrator
										H8	Unknown	---	SYBR	SYBR	---	25	18.12	No Cq for SYBR Standards	84.5	average	18.206
										H9	Unknown	---	SYBR	SYBR	---	25	18.14	No Cq for SYBR Standards	84.5	2^-ct	3.3071e-06
										H10	Unknown	---	SYBR	SYBR	---	25	18.1	No Cq for SYBR Standards	84.5
										H11	Unknown	---	SYBR	SYBR	---	25	18.44	No Cq for SYBR Standards	84.5
										H12	Unknown	---	SYBR	SYBR	---	25	18.23	No Cq for SYBR Standards	84.5
ferrochelatase
AA3_1	Unknown	---	SYBR	SYBR	---	22.5	25.65	82.5			rep1	rep2	rep3	average	2^-ct	ferro/cal	ferro/GAPDH
AA3_2	Unknown	---	SYBR	SYBR	---	22.5	24.33	82.5		AA3_1	25.65	25.53	25.29	25.49	2.122e-08	0.00635452	0.00155306
AA3_3	Unknown	---	SYBR	SYBR	---	22.5	26.62	82.5		AA3_2	24.33	24.6	24.5	24.4767	4.28341e-08	0.0128271	0.00215614
AA3_1	Unknown	---	SYBR	SYBR	---	22.5	25.53	82.5		AA3_3	26.62	26.56	25.99	26.39	1.13715e-08	0.00340531	0.00215614
AA3_2	Unknown	---	SYBR	SYBR	---	22.5	24.6	82.5		AAGly_1	25.64	25.33	24.89	25.2867	2.44318e-08	0.00731632	0.011146
AA3_3	Unknown	---	SYBR	SYBR	---	22.5	26.56	82.5		AAGly_2	25.13	24.77	25.3	25.0667	2.84565e-08	0.00852156	0.0094378
AA3_1	Unknown	---	SYBR	SYBR	---	22.5	25.29	82.5		AAGly_3	24.54	24.7	24.52	24.5867	3.96895e-08	0.0118854	0.009999
AA3_2	Unknown	---	SYBR	SYBR	---	22.5	24.5	82.5		AAGly_4	23.58	23.65	23.38	23.5367	8.21783e-08	0.0246091	0.0192277
AA3_3	Unknown	---	SYBR	SYBR	---	22.5	25.99	82.5
AAGly_1	Unknown	---	SYBR	SYBR	---	22.5	25.64	82.5
AAGly_2	Unknown	---	SYBR	SYBR	---	22.5	25.13	82.5
AAGly_3	Unknown	---	SYBR	SYBR	---	22.5	24.54	82.5
AAGly_4	Unknown	---	SYBR	SYBR	---	22.5	23.58	82.5			calibrator
AAGly_1	Unknown	---	SYBR	SYBR	---	22.5	25.33	82.5		H8	Unknown	---	SYBR	SYBR	---	25	18.01	No Cq for SYBR Standards	85	average	18.192
AAGly_2	Unknown	---	SYBR	SYBR	---	22.5	24.77	82.5		H9	Unknown	---	SYBR	SYBR	---	25	18.05	No Cq for SYBR Standards	84.5	2^-ct	3.33935e-06
AAGly_3	Unknown	---	SYBR	SYBR	---	22.5	24.7	82.5		H10	Unknown	---	SYBR	SYBR	---	25	18.14	No Cq for SYBR Standards	84.5
AAGly_4	Unknown	---	SYBR	SYBR	---	22.5	23.65	82.5		H11	Unknown	---	SYBR	SYBR	---	25	18.45	No Cq for SYBR Standards	85
AAGly_1	Unknown	---	SYBR	SYBR	---	22.5	24.89	82.5		H12	Unknown	---	SYBR	SYBR	---	25	18.31	No Cq for SYBR Standards	84.5
AAGly_2	Unknown	---	SYBR	SYBR	---	22.5	25.3	82.5
AAGly_3	Unknown	---	SYBR	SYBR	---	22.5	24.52	82.5
AAGly_4	Unknown	---	SYBR	SYBR	---	22.5	23.38	83
UROS
Well	Well Type	Well Name	Dye	Target	Replicate	Threshold (∆R)	Cq (∆R)	Tm Product 1 (-R'(T))
AA3_1	Unknown	---	SYBR	SYBR	---	13	22.16	83.5			rep1	rep2	rep3	average	2^-ct	UROS/cal	UROP/GAPDH
AA3_2	Unknown	---	SYBR	SYBR	---	13	21.48	83.5		AA3_1	22.16	22.11	22.01	22.0933	2.23483e-07	0.066924	0.0163564
AA3_3	Unknown	---	SYBR	SYBR	---	13	23.87	83.5		AA3_2	21.48	21.4	21.38	21.42	3.564e-07	0.106727	0.0179401
AA3_1	Unknown	---	SYBR	SYBR	---	13	22.11	83.5		AA3_3	23.87	23.84	23.9	23.87	6.5225e-08	0.0195322	0.0123672
AA3_2	Unknown	---	SYBR	SYBR	---	13	21.4	83.5		AAGly_1	23.27	23.67	23.18	23.3733	9.20292e-08	0.027559	0.0419845
AA3_3	Unknown	---	SYBR	SYBR	---	13	23.84	83.5		AAGly_2	22.87	22.78	22.84	22.83	1.34117e-07	0.0401627	0.044481
AA3_1	Unknown	---	SYBR	SYBR	---	13	22.01	83.5		AAGly_3	22.08	22.15	22.57	22.2667	1.98183e-07	0.0593476	0.0499282
AA3_2	Unknown	---	SYBR	SYBR	---	13	21.38	83		AAGly_4	21.49	21.82	21.78	21.6967	2.94207e-07	0.0881029	0.0688373
AA3_3	Unknown	---	SYBR	SYBR	---	13	23.9	83
AAGly_1	Unknown	---	SYBR	SYBR	---	13	23.27	83.5
AAGly_2	Unknown	---	SYBR	SYBR	---	13	22.87	83.5
AAGly_3	Unknown	---	SYBR	SYBR	---	13	22.08	83.5
AAGly_4	Unknown	---	SYBR	SYBR	---	13	21.49	83			calibrator
AAGly_1	Unknown	---	SYBR	SYBR	---	13	23.67	83.5		H8	Unknown	---	SYBR	SYBR	---	25	18.01	No Cq for SYBR Standards	85	average	18.192
AAGly_2	Unknown	---	SYBR	SYBR	---	13	22.78	83		H9	Unknown	---	SYBR	SYBR	---	25	18.05	No Cq for SYBR Standards	84.5	2^-ct	3.33935e-06
AAGly_3	Unknown	---	SYBR	SYBR	---	13	22.15	83.5		H10	Unknown	---	SYBR	SYBR	---	25	18.14	No Cq for SYBR Standards	84.5
AAGly_4	Unknown	---	SYBR	SYBR	---	13	21.82	83		H11	Unknown	---	SYBR	SYBR	---	25	18.45	No Cq for SYBR Standards	85
AAGly_1	Unknown	---	SYBR	SYBR	---	13	23.18	83.5		H12	Unknown	---	SYBR	SYBR	---	25	18.31	No Cq for SYBR Standards	84.5
AAGly_2	Unknown	---	SYBR	SYBR	---	13	22.84	83.5
AAGly_3	Unknown	---	SYBR	SYBR	---	13	22.57	83.5
AAGly_4	Unknown	---	SYBR	SYBR	---	13	21.78	83
CPOX
AA3_1	Unknown	---	SYBR	SYBR	---	18	24.46	82.5			rep1	rep2	rep3	average	2^-ct	CPOX/cal	CPOX/GAPDH
AA3_2	Unknown	---	SYBR	SYBR	---	18	24.23	82.5		AA3_1	24.46	24.19	24.25	24.3	4.8414e-08	0.014498	0.00354336
AA3_3	Unknown	---	SYBR	SYBR	---	18	25.85	82		AA3_2	24.23	23.43	23.62	23.76	7.03926e-08	0.0210797	0.00354336
AA3_1	Unknown	---	SYBR	SYBR	---	18	24.19	82.5		AA3_3	25.85	25.38	26.01	25.7467	1.77616e-08	0.00531886	0.00336775
AA3_2	Unknown	---	SYBR	SYBR	---	18	23.43	82.5		AAGly_1	25.41	25.28	25.21	25.3	2.4207e-08	0.00724901	0.0110434
AA3_3	Unknown	---	SYBR	SYBR	---	18	25.38	82.5		AAGly_2	24.93	24.78	24.96	24.89	3.21635e-08	0.00963166	0.0106673
AA3_1	Unknown	---	SYBR	SYBR	---	18	24.25	82.5		AAGly_3	24.47	24.89	24.2	24.52	4.15666e-08	0.0124475	0.0104719
AA3_2	Unknown	---	SYBR	SYBR	---	18	23.62	82.5		AAGly_4	24.03	23.75	23.83	23.87	6.5225e-08	0.0195322	0.0152611
AA3_3	Unknown	---	SYBR	SYBR	---	18	26.01	82.5
AAGly_1	Unknown	---	SYBR	SYBR	---	18	25.41	82.5
AAGly_2	Unknown	---	SYBR	SYBR	---	18	24.93	82.5
AAGly_3	Unknown	---	SYBR	SYBR	---	18	24.47	82.5
AAGly_4	Unknown	---	SYBR	SYBR	---	18	24.03	82.5			calibrator
AAGly_1	Unknown	---	SYBR	SYBR	---	18	25.28	82.5		H8	Unknown	---	SYBR	SYBR	---	25	18.01	No Cq for SYBR Standards	85	average	18.192
AAGly_2	Unknown	---	SYBR	SYBR	---	18	24.78	82.5		H9	Unknown	---	SYBR	SYBR	---	25	18.05	No Cq for SYBR Standards	84.5	2^-ct	3.33935e-06
AAGly_3	Unknown	---	SYBR	SYBR	---	18	24.89	82.5		H10	Unknown	---	SYBR	SYBR	---	25	18.14	No Cq for SYBR Standards	84.5
AAGly_4	Unknown	---	SYBR	SYBR	---	18	23.75	82.5		H11	Unknown	---	SYBR	SYBR	---	25	18.45	No Cq for SYBR Standards	85
AAGly_1	Unknown	---	SYBR	SYBR	---	18	25.21	82.5		H12	Unknown	---	SYBR	SYBR	---	25	18.31	No Cq for SYBR Standards	84.5
AAGly_2	Unknown	---	SYBR	SYBR	---	18	24.96	82.5
AAGly_3	Unknown	---	SYBR	SYBR	---	18	24.2	82.5
AAGly_4	Unknown	---	SYBR	SYBR	---	18	23.83	82.5

## Sheet: Figure 4-Hemebios intermediates
Figure 4	Heme biosynthesis intermediates of mHepG2 and HLCs cultured under AA3 and AAGly conditions ((intensity metabolite)/IS)/ngDNA measured by LC-MS
	N=4,5
RowNames	HLCs_AA3_1	HLCs_AA3_2	HLCs_AA3_3	HLCs_AA3_4	HLCs_AAGly_1	HLCs_AAGly_2	HLCs_AAGly_3	HLCs_AAGly_4	mHepG2_AA3_1	mHepG2_AA3_2	mHepG2_AA3_3	mHepG2_AA3_4	mHepG2_AA3_5	mHepG2_AAGly_1	mHepG2_AAGly_2	mHepG2_AAGly_3	mHepG2_AAGly_4	mHepG2_AAGly_5
ALA	0.0513398	0.0337115	0.0470835	0.0518684	0.00369133	0.00406945	0.0025477	0.00652785	0.0246993	0.0217992	0.00975167	0.0211311	0.0148586	0.0153774	0.0124715	0.0133415	0.0138604	0.0117798
porphobilinogen	5.74056e-05	3.04854e-05	6.13085e-06	6.6656e-06	0.00272538	0.00179357	0.00124315	0.0035669	7.09729e-06	2.27135e-06	1.43305e-06	1.44298e-06	1.84246e-06	5.14941e-05	3.21667e-05	4.09757e-05	2.5459e-05	2.35794e-05

## Sheet: Figure 4-glo assays
Figure 4	Glo assays. Data is represented as luminiscence/cell count
glo assay_mHepG2
HepG2 culture media	AA3-HepG2	AAGly-2% glycine
0.005482	0.014126	0.26702	Replicate1
0.001824	0.020648	0.174994	Replicate2
0.00209	0.022861	0.186326	Replicate3
0.003309	0.021133	0.208787	Replicate4
0.008665	0.02218	0.183881	Replicate5
glo assay HLCs
LDM	AA3-HLCs	AAGly 2%glycine
0.00981955	0.016861	0.038432	Replicate1
0.00875681	0.017309	0.031591	Replicate2
0.0116105	0.013505	0.057935	Replicate3
0.010576	0.010656	0.020979	Replicate4
0.0107976	0.012349	0.023662	Replicate5
glo assay ALA HepG2
	control	50 um ALA	150 um ALA	350 um ALA	500 uM ALA
Replicate1	0.0112125	0.0155441	0.0133624	0.0205803	0.0159732
Replicate2	0.0111278	0.0143627	0.0170216	0.0205109	0.0171137
Replicate3	0.0170654	0.0145919	0.0209494	0.0176401	0.0207862
Replicate4	0.0158078	0.0175177	0.0183545	0.020617	0.0188664

## Sheet: Figure 5-labeling experiment
Figure 5	13C2-Glycine labeling experiment. mHepG2 and HLCs incubated over 24 h with 13C2-Glycine concentrations found in AA3 and AAGly respectively. Data is represented as % label fraction contribution per metabolite. Measured by LC-MS
	N=5-6
Sample Name	Gly	Gly_C13	Gly_2C13	Met	Met_C13	Met_2C13	SAM	SAM_C13	SAM_2C13	SAH	SAH_C13	SAH_2C13	Ser	Ser_C13	Ser_2C13	CA	CA_C13	GCA	GCA_C13	GDCA	GDCA_C13	TCA	TCA_C13	TCDCA	TCDCA_C13	TDCA	TDCA_C13	Porphobilinogen	Porphobilinogen_C13	Porphobilinogen_2C13
HLC_13C_AA3_1	37.8724	62.1276	0	98.4205	1.57955	0	91.8829	8.1171	0	95.9509	4.04913	0	59.8043	37.9137	2.28199	0	0	0	0	0	0	0	0	0	0	0	0	98.7634	1.23656	0
HLC_13C_AA3_2	38.5087	61.4913	0	98.6991	1.30095	0	93.5646	6.43535	0	95.8106	4.18942	0	62.7401	36.2673	0.992603	0	0	0	0	100	0	0	0	100	0	100	0	93.6347	6.36532	0
HLC_13C_AA3_3	37.3561	62.6439	0	98.6967	1.30331	0	91.931	8.06904	0	94.8429	5.15712	0	62.7868	36.1863	1.0269	0	0	0	0	100	0	0	0	100	0	0	0	90.5678	9.43222	0
HLC_13C_AA3_4	37.0895	62.9105	0	98.7714	1.22862	0	92.323	7.67701	0	95.3631	4.63694	0	54.924	43.3119	1.76405	0	0	0	0	0	0	0	0	0	0	0	0	99.8283	0.171724	0
HLC_13C_AA3_5	38.257	61.743	0	98.4436	1.5564	0	94.5981	5.4019	0	96.04	3.96004	0	57.9755	40.5105	1.51402	0	0	0	0	100	0	0	0	100	0	100	0	100	0	0
HLC_13C_Aagly_1	3.45547	96.5445	0	75.4935	23.0372	1.46921	75.2894	23.0751	1.63557	98.4331	0	1.56689	36.2157	7.60883	56.1755	0	0	0	0	0	0	0	0	0	0	0	0	23.8078	16.6325	59.5598
HLC_13C_Aagly_2	3.24977	96.7502	0	75.3314	23.247	1.42161	73.0761	24.8095	2.11438	98.083	0	1.91704	39.0649	5.89616	55.039	0	0	0	0	0	0	0	0	0	0	0	0	19.9622	12.7663	67.2714
HLC_13C_Aagly_3	4.39468	95.6053	0	75.6076	21.5397	2.85277	75.3224	23.4	1.27761	98.2454	0	1.75464	37.6918	6.25439	56.0538	0	0	0	0	100	0	0	0	0	0	0	0	19.2121	16.5675	64.2204
HLC_13C_Aagly_4	2.38476	97.6152	0	74.4372	23.3069	2.25592	72.2747	24.1882	3.53704	96.7759	0	3.22405	39.8313	5.39263	54.776	0	0	0	0	0	0	0	0	0	0	0	0	26.7659	8.76833	64.4658
HLC_13C_Aagly_5	1.77663	98.2234	0	80.6342	17.4875	1.87834	76.3946	20.3026	3.30278	97.0103	0	2.98967	54.206	5.82623	39.9677	0	0	0	0	0	0	0	0	0	0	0	0	27.3142	9.72436	62.9614
mHepG2_13C_AA3_1	42.5395	57.4605	0	99.3133	0.686674	0	91.9803	7.8292	0.190487	94.8996	5.10044	0	54.0648	39.7274	6.20772	97.071	2.92896	43.2001	56.7999	43.0668	56.9332	100	0	100	0	100	0	100	0	0
mHepG2_13C_AA3_2	40.1971	59.8029	0	99.3653	0.634675	0	91.3256	8.6744	0	96.4714	3.52862	0	55.0628	39.4586	5.47855	100	0	69.6579	30.3421	48.7364	51.2636	100	0	100	0	94.6008	5.39916	100	0	0
mHepG2_13C_AA3_3	46.1108	53.8892	0	99.3533	0.646715	0	84.6416	13.4304	1.92796	89.3667	9.45408	1.17923	54.963	38.5946	6.44239	100	0	47.335	52.665	42.101	57.899	100	0	100	0	88.5375	11.4625	98.2682	1.73179	0
mHepG2_13C_AA3_4	51.7685	48.2315	0	99.2765	0.723482	0	78.8539	17.9417	3.20439	79.9492	17.5865	2.46428	58.1282	35.7776	6.09417	98.6591	1.34086	52.8649	47.1351	47.1383	52.8617	100	0	100	0	100	0	97.0059	2.9941	0
mHepG2_13C_AA3_5	47.0796	52.9204	0	99.4512	0.498987	0.0498584	86.1664	13.2844	0.549202	85.632	13.1973	1.17069	56.2875	37.565	6.14748	98.8888	1.11118	43.7832	56.2168	47.7705	52.2295	100	0	100	0	100	0	100	0	0
mHepG2_13C_AA3_6	47.577	52.423	0	99.2661	0.669523	0.0643289	92.7801	6.67393	0.546017	91.371	8.62897	0	55.3367	38.4534	6.20983	98.3097	1.69032	52.3873	47.6127	44.9134	55.0866	100	0	100	0	100	0	100	0	0
mHepG2_13C_Aagly_1	0.860482	99.1395	0	95.4901	3.03723	1.47263	99.3671	0.632907	0	100	0	0	22.1201	8.71681	69.1631	100	0	0	100	6.76912	93.2309	100	0	99.9058	0.094207	92.1249	7.87513	71.0327	28.9673	0
mHepG2_13C_Aagly_2	0.809733	99.1903	0	94.9395	3.30545	1.75502	98.5701	1.42988	0	100	0	0	20.7264	8.6844	70.5892	100	0	0	100	6.84045	93.1595	100	0	99.1456	0.854407	100	0	69.1695	30.8305	0
mHepG2_13C_Aagly_3	0.830514	99.1695	0	95.0453	3.12487	1.82985	99.8927	0.107272	0	100	0	0	22.6495	8.79138	68.5592	100	0	0	100	6.06596	93.934	99.4939	0.506125	97.6296	2.37043	100	0	74.3595	25.6405	0
mHepG2_13C_Aagly_4	0.894522	99.1055	0	95.4814	2.85828	1.66032	99.9777	0.0222537	0	100	0	0	21.9442	8.60717	69.4486	100	0	0	100	6.69596	93.304	100	0	99.4897	0.510347	100	0	73.3385	26.6615	0
mHepG2_13C_Aagly_5	1.02135	98.9787	0	95.2174	3.11036	1.67224	99.767	0.233002	0	100	0	0	21.3917	8.78491	69.8234	100	0	0	100	6.46361	93.5364	100	0	98.1225	1.87749	100	0	72.3546	27.6454	0

[truncated: 2 more sheets: Figure 5-succinyl-CoA, Figure 6. RNA seq]
